# Supplementary material for: Crystal structure, Hirshfeld analysis and mol­ecular docking with the vascular endothelial growth factor receptor-2 of (3Z)-5-fluoro-3-(hy­droxy­imino)­indolin-2-one
Source: Acta Crystallogr E Crystallogr Commun. 2017 Jun 7;73(Pt 7):987–92. doi: 10.1107/S2056989017008301 (PMC5499275; doi:10.1107/S2056989017008301)
Supplement: Supplementary file 1 [file e-73-00987-sup1.cif]

##############################################################################
#                                                                            #
# This CIF contains the data in a paper accepted for publication in          #
# Acta Crystallographica Section E. It conforms to the requirements of       #
# Notes for Authors for Acta Crystallographica Section E, and has been       #
# peer reviewed under the auspices of the IUCr Commission on Journals.       #
#                                                                            #
# Full details of the Crystallographic Information File format               #
# are given in the paper "The Crystallographic Information File (CIF):       #
# a New Standard Archive File for Crystallography" by S. R. Hall, F. H.      #
# Allen and I. D. Brown [Acta Cryst. (1991), A47, 655-685].                  #
#                                                                            #
# The current version of the core CIF dictionary is obtainable from          #
# ftp://ftp.iucr.org/pub/cif_core.dic.                                       #
#                                                                            #
# Software is freely available for graphical display of the structure(s)     #
# in this CIF. For information consult the CIF software page                 #
# http://www.iucr.org/resources/cif/software.                                #
#                                                                            #
# This file may be used for bona fide research purposes within the           #
# scientific community so long as proper attribution is given to the journal # 
# article from which it was obtained.                                        #
#                                                                            #
##############################################################################
data_I
_audit_creation_method     'SHELXL-2016/6'
_journal_date_recd_electronic     2017-05-27
_journal_date_accepted     2017-06-05
_journal_name_full     'Acta Crystallographica, Section E'
_journal_year     2017
_journal_volume     73
_journal_issue      7
_journal_page_first     987
_journal_page_last     992
_journal_paper_category     GO
_journal_paper_doi     10.1107/S2056989017008301
_journal_coeditor_code     RZ5215
_publ_contact_author_name     'Vanessa Carratu Gervini'
_publ_contact_author_address
;
Universidade Federal do Rio Grande (FURG)
Escola de Qu\'imica e Alimentos
Rio Grande
Brazil
;
_publ_contact_author_email     'vanessa.gervini@gmail.com'
_publ_contact_author_fax     '55(53)32336951'
_publ_contact_author_phone     '55(53)32336955'
_publ_section_title
;
Crystal structure, Hirshfeld analysis and molecular docking with the vascular
endothelial growth factor receptor-2 of
(3<i>Z</i>)-5-fluoro-3-(hydroxyimino)indolin-2-one
;
loop_
    _publ_author_name
    _publ_author_footnote
    _publ_author_address
    'Martins, Bianca Barreto' .
;
Universidade Federal do Rio Grande (FURG)
Escola de Qu\'imica e Alimentos
Rio Grande
Brazil
;
    'Bresolin, Leandro' .
;
Universidade Federal do Rio Grande (FURG)
Escola de Qu\'imica e Alimentos
Rio Grande
Brazil
;
    'Farias, Renan Lira de' .
;
Universidade Estadual Paulista (UNESP)
Instituto de Qu\'imica
Araraquara
Brazil
;
    'Oliveira, Adriano Bof de' .
;
Universidade Federal de Sergipe (UFS)
Departamento de Qu\'imica
S\~ao Crist\'ov\~ao
Brazil
;
    'Gervini, Vanessa Carratu' .
;
Universidade Federal do Rio Grande (FURG)
Escola de Qu\'imica e Alimentos
Rio Grande
Brazil
;
_publ_section_synopsis
;
The molecular structure of 5-fluoroisatin-3-oxime matches the asymmetric unit
and is nearly planar. The molecules are linked into a two-dimensional
hydrogen-bonded network parallel to the (100) plane and the Hirshfeld surface
analysis indicates that the major contributions for the crystal structure
cohesion are the O...H (28.5%) and H...F (16.4%) interactions. An <i>in
silico</i> evaluation of the title compound with the VEGFR-2 kinase was
carried out and suggests a solid theoretical structure--activity relationship.
;
_chemical_name_systematic
;
(3<i>Z</i>)-5-Fluoro-3-(hydroxyimino)indolin-2-one
;
_chemical_name_common     5-Fluoroisatin-3-oxime
_chemical_formula_moiety     'C8 H5 F N2 O2'
_chemical_formula_sum     'C8 H5 F N2 O2'
_chemical_formula_iupac     'C8 H5 F N2 O2'
_chemical_formula_weight     180.14
_chemical_melting_point     ?
_shelx_space_group_comment
;
The symmetry employed for this shelxl refinement is uniquely defined
by the following loop, which should always be used as a source of
symmetry information in preference to the above space-group names.
They are only intended as comments.
;
_space_group_crystal_system     monoclinic
_space_group_name_H-M_alt     'P 21/c'
_space_group_name_Hall     '-P 2ybc'
loop_
    _space_group_symop_operation_xyz
    'x, y, z'
    '-x, y+1/2, -z+1/2'
    '-x, -y, -z'
    'x, -y-1/2, z-1/2'
_cell_length_a     7.3036(10)
_cell_length_b     7.2045(10)
_cell_length_c     14.009(2)
_cell_angle_alpha     90
_cell_angle_beta     94.736(4)
_cell_angle_gamma     90
_cell_volume     734.61(18)
_cell_formula_units_Z     4
_cell_measurement_reflns_used     3387
_cell_measurement_theta_min     2.80
_cell_measurement_theta_max     30.03
_cell_measurement_temperature     200(2)
_exptl_crystal_description     plate
_exptl_crystal_colour     yellow
_exptl_crystal_size_max     0.340
_exptl_crystal_size_mid     0.320
_exptl_crystal_size_min     0.060
_exptl_crystal_density_diffrn     1.629
_exptl_crystal_density_meas     ?
_exptl_crystal_density_method     ?
_exptl_crystal_F_000     368
_exptl_absorpt_coefficient_mu     0.137
_exptl_absorpt_correction_type     multi-scan
_exptl_absorpt_process_details
;
(SADABS; Krause <i>et al.</i>, 2015)
;
_shelx_estimated_absorpt_T_min     0.955
_shelx_estimated_absorpt_T_max     0.992
_exptl_absorpt_correction_T_min     0.6629
_exptl_absorpt_correction_T_max     0.7460
_diffrn_ambient_temperature     200(2)
_diffrn_radiation_type     MoK\a
_diffrn_radiation_wavelength     0.71073
_diffrn_measurement_device_type     'Bruker APEXII CCD area detector'
_diffrn_measurement_method     '\f and \w scans'
_diffrn_detector_area_resol_mean     ?
_diffrn_reflns_number     8386
_diffrn_reflns_av_R_equivalents     0.0214
_diffrn_reflns_theta_min     2.798
_diffrn_reflns_theta_max     30.053
_diffrn_reflns_theta_full     25.242
_diffrn_measured_fraction_theta_max     0.996
_diffrn_measured_fraction_theta_full     1.000
_diffrn_reflns_limit_h_min     -10
_diffrn_reflns_limit_h_max     10
_diffrn_reflns_limit_k_min     -10
_diffrn_reflns_limit_k_max     7
_diffrn_reflns_limit_l_min     -19
_diffrn_reflns_limit_l_max     19
_refine_special_details     ?
_reflns_number_total     2142
_reflns_number_gt     1687
_reflns_threshold_expression     'I > 2\s(I)'
_refine_ls_structure_factor_coef     Fsqd
_refine_ls_matrix_type     full
_refine_ls_R_factor_all     0.0567
_refine_ls_R_factor_gt     0.0404
_refine_ls_wR_factor_gt     0.0963
_refine_ls_wR_factor_ref     0.1082
_refine_ls_goodness_of_fit_ref     1.053
_refine_ls_restrained_S_all     1.053
_refine_ls_number_reflns     2142
_refine_ls_number_parameters     126
_refine_ls_number_restraints     0
_refine_ls_hydrogen_treatment     mixed
_refine_ls_weighting_scheme     calc
_refine_ls_weighting_details
              'w=1/[\s^2^(Fo^2^)+(0.0428P)^2^+0.3741P] where P=(Fo^2^+2Fc^2^)/3'
_atom_sites_solution_hydrogens     mixed
_atom_sites_solution_primary     direct
_atom_sites_solution_secondary     difmap
_refine_ls_shift/su_max     0.000
_refine_ls_shift/su_mean     0.000
_refine_diff_density_max     0.296
_refine_diff_density_min     -0.209
_refine_ls_extinction_method     none
_refine_ls_extinction_coef     .
loop_
    _atom_type_symbol
    _atom_type_description
    _atom_type_scat_dispersion_real
    _atom_type_scat_dispersion_imag
    _atom_type_scat_source
    'C' 'C' 0.0033 0.0016
                         'International Tables Vol C Tables 4.2.6.8 and 6.1.1.4'
    'H' 'H' 0.0000 0.0000
                         'International Tables Vol C Tables 4.2.6.8 and 6.1.1.4'
    'F' 'F' 0.0171 0.0103
                         'International Tables Vol C Tables 4.2.6.8 and 6.1.1.4'
    'N' 'N' 0.0061 0.0033
                         'International Tables Vol C Tables 4.2.6.8 and 6.1.1.4'
    'O' 'O' 0.0106 0.0060
                         'International Tables Vol C Tables 4.2.6.8 and 6.1.1.4'
_computing_data_collection
;
APEX2 (Bruker, 2014)
;
_computing_cell_refinement
;
SAINT (Bruker, 2014)
;
_computing_data_reduction
;
SAINT (Bruker, 2014)
;
_computing_structure_solution
;
<i>SHELXT2014/4</i> (Sheldrick, 2015a)
;
_computing_structure_refinement
;
<i>SHELXL2016/6</i> (Sheldrick, 2015b), <i>WinGX</i> (Farrugia,
2012)
;
_computing_molecular_graphics
;
DIAMOND (Brandenburg, 2006), <i>GOLD</i> (Chen <i>et al.</i>,
2015),
<i>MOPAC</i> (Stewart, 2016), <i>CRYSTAL EXPLORER</i> (Wolff, <i>et
al.</i>,
2012)
;
_computing_publication_material
;
<i>publCIF</i> (Westrip, 2010), <i>enCIFer</i> (Allen <i>et al.</i>,
2004)
;
loop_
    _atom_site_type_symbol
    _atom_site_label
    _atom_site_fract_x
    _atom_site_fract_y
    _atom_site_fract_z
    _atom_site_U_iso_or_equiv
    _atom_site_adp_type
    _atom_site_calc_flag
    _atom_site_occupancy
    _atom_site_disorder_assembly
    _atom_site_disorder_group
    C C1 0.40095(17) 0.78184(19) 0.56663(9) 0.0247(3) Uani d 1 . .
    C C2 0.34449(16) 0.59266(19) 0.59782(9) 0.0225(3) Uani d 1 . .
    C C3 0.25830(15) 0.49961(19) 0.51303(8) 0.0219(3) Uani d 1 . .
    C C4 0.18138(17) 0.3250(2) 0.49698(10) 0.0263(3) Uani d 1 . .
    H H1 0.176175 0.236360 0.546869 0.032 Uiso calc 1 . .
    C C5 0.11244(18) 0.2879(2) 0.40349(10) 0.0297(3) Uani d 1 . .
    C C6 0.11742(18) 0.4116(2) 0.32854(10) 0.0306(3) Uani d 1 . .
    H H2 0.068596 0.377653 0.266022 0.037 Uiso calc 1 . .
    C C7 0.19449(18) 0.5867(2) 0.34516(9) 0.0277(3) Uani d 1 . .
    H H3 0.199749 0.674448 0.294847 0.033 Uiso calc 1 . .
    C C8 0.26306(16) 0.62779(19) 0.43768(9) 0.0227(3) Uani d 1 . .
    F F1 0.03607(14) 0.11739(14) 0.38491(7) 0.0459(3) Uani d 1 . .
    N N1 0.34730(16) 0.79375(17) 0.47154(8) 0.0261(3) Uani d 1 . .
    N N2 0.39084(15) 0.54652(17) 0.68513(8) 0.0262(3) Uani d 1 . .
    O O1 0.48449(15) 0.90064(15) 0.61615(7) 0.0324(3) Uani d 1 . .
    O O2 0.34792(15) 0.36593(15) 0.70338(7) 0.0340(3) Uani d 1 . .
    H H4 0.384(3) 0.889(3) 0.4351(15) 0.046(5) Uiso d 1 . .
    H H5 0.409(3) 0.352(3) 0.7684(18) 0.073(7) Uiso d 1 . .
loop_
    _atom_site_aniso_label
    _atom_site_aniso_U_11
    _atom_site_aniso_U_22
    _atom_site_aniso_U_33
    _atom_site_aniso_U_12
    _atom_site_aniso_U_13
    _atom_site_aniso_U_23
    C1 0.0267(6) 0.0261(7) 0.0210(6) 0.0027(5) 0.0005(4) -0.0002(5)
    C2 0.0219(5) 0.0254(7) 0.0201(6) 0.0032(5) 0.0008(4) -0.0008(5)
    C3 0.0190(5) 0.0268(7) 0.0197(5) 0.0034(5) 0.0007(4) -0.0020(5)
    C4 0.0241(6) 0.0297(7) 0.0249(6) 0.0013(5) 0.0013(4) -0.0016(5)
    C5 0.0261(6) 0.0307(8) 0.0318(7) -0.0015(5) -0.0006(5) -0.0086(6)
    C6 0.0262(6) 0.0418(9) 0.0230(6) 0.0020(6) -0.0030(5) -0.0077(6)
    C7 0.0248(6) 0.0375(8) 0.0202(6) 0.0031(5) -0.0013(4) 0.0005(5)
    C8 0.0197(5) 0.0280(7) 0.0203(6) 0.0037(5) 0.0006(4) -0.0008(5)
    F1 0.0545(6) 0.0398(6) 0.0416(5) -0.0143(4) -0.0063(4) -0.0097(4)
    N1 0.0310(5) 0.0262(6) 0.0204(5) -0.0006(5) -0.0023(4) 0.0032(4)
    N2 0.0293(5) 0.0279(6) 0.0214(5) 0.0006(4) 0.0010(4) 0.0018(4)
    O1 0.0454(6) 0.0279(6) 0.0230(5) -0.0052(4) -0.0025(4) -0.0014(4)
    O2 0.0434(6) 0.0314(6) 0.0263(5) -0.0062(4) -0.0029(4) 0.0069(4)
_geom_special_details
;
 All esds (except the esd in the dihedral angle between two l.s. planes)
 are estimated using the full covariance matrix.  The cell esds are taken
 into account individually in the estimation of esds in distances, angles
 and torsion angles; correlations between esds in cell parameters are only
 used when they are defined by crystal symmetry.  An approximate (isotropic)
 treatment of cell esds is used for estimating esds involving l.s. planes.
;
loop_
    _geom_bond_atom_site_label_1
    _geom_bond_atom_site_label_2
    _geom_bond_site_symmetry_2
    _geom_bond_distance
    _geom_bond_publ_flag
    C1 O1 . 1.2313(16) ?
    C1 N1 . 1.3599(16) ?
    C1 C2 . 1.4994(19) ?
    C2 N2 . 1.2857(16) ?
    C2 C3 . 1.4605(17) ?
    C3 C4 . 1.3883(19) ?
    C3 C8 . 1.4051(18) ?
    C4 C5 . 1.3898(19) ?
    C4 H1 . 0.9500 ?
    C5 F1 . 1.3651(17) ?
    C5 C6 . 1.380(2) ?
    C6 C7 . 1.393(2) ?
    C6 H2 . 0.9500 ?
    C7 C8 . 1.3825(18) ?
    C7 H3 . 0.9500 ?
    C8 N1 . 1.4089(18) ?
    N1 H4 . 0.91(2) ?
    N2 O2 . 1.3674(16) ?
    O2 H5 . 0.99(3) ?
loop_
    _geom_angle_atom_site_label_1
    _geom_angle_atom_site_label_2
    _geom_angle_atom_site_label_3
    _geom_angle_site_symmetry_1
    _geom_angle_site_symmetry_3
    _geom_angle
    _geom_angle_publ_flag
    O1 C1 N1 . . 126.68(13) ?
    O1 C1 C2 . . 127.09(12) ?
    N1 C1 C2 . . 106.19(11) ?
    N2 C2 C3 . . 135.81(13) ?
    N2 C2 C1 . . 117.07(12) ?
    C3 C2 C1 . . 106.90(10) ?
    C4 C3 C8 . . 120.57(12) ?
    C4 C3 C2 . . 133.56(12) ?
    C8 C3 C2 . . 105.88(12) ?
    C3 C4 C5 . . 115.94(13) ?
    C3 C4 H1 . . 122.0 ?
    C5 C4 H1 . . 122.0 ?
    F1 C5 C6 . . 118.18(12) ?
    F1 C5 C4 . . 117.62(14) ?
    C6 C5 C4 . . 124.20(14) ?
    C5 C6 C7 . . 119.57(12) ?
    C5 C6 H2 . . 120.2 ?
    C7 C6 H2 . . 120.2 ?
    C8 C7 C6 . . 117.44(13) ?
    C8 C7 H3 . . 121.3 ?
    C6 C7 H3 . . 121.3 ?
    C7 C8 C3 . . 122.27(13) ?
    C7 C8 N1 . . 127.72(13) ?
    C3 C8 N1 . . 110.00(11) ?
    C1 N1 C8 . . 111.02(11) ?
    C1 N1 H4 . . 121.6(13) ?
    C8 N1 H4 . . 126.2(13) ?
    C2 N2 O2 . . 112.17(11) ?
    N2 O2 H5 . . 100.2(15) ?
loop_
    _geom_torsion_atom_site_label_1
    _geom_torsion_atom_site_label_2
    _geom_torsion_atom_site_label_3
    _geom_torsion_atom_site_label_4
    _geom_torsion_site_symmetry_1
    _geom_torsion_site_symmetry_2
    _geom_torsion_site_symmetry_3
    _geom_torsion_site_symmetry_4
    _geom_torsion
    _geom_torsion_publ_flag
    O1 C1 C2 N2 . . . . -1.5(2) ?
    N1 C1 C2 N2 . . . . 176.30(12) ?
    O1 C1 C2 C3 . . . . -176.99(13) ?
    N1 C1 C2 C3 . . . . 0.84(13) ?
    N2 C2 C3 C4 . . . . 5.3(2) ?
    C1 C2 C3 C4 . . . . 179.49(13) ?
    N2 C2 C3 C8 . . . . -174.73(14) ?
    C1 C2 C3 C8 . . . . -0.53(13) ?
    C8 C3 C4 C5 . . . . 0.28(18) ?
    C2 C3 C4 C5 . . . . -179.75(13) ?
    C3 C4 C5 F1 . . . . 179.86(11) ?
    C3 C4 C5 C6 . . . . 0.3(2) ?
    F1 C5 C6 C7 . . . . -179.98(12) ?
    C4 C5 C6 C7 . . . . -0.4(2) ?
    C5 C6 C7 C8 . . . . -0.05(19) ?
    C6 C7 C8 C3 . . . . 0.59(19) ?
    C6 C7 C8 N1 . . . . 179.71(12) ?
    C4 C3 C8 C7 . . . . -0.73(18) ?
    C2 C3 C8 C7 . . . . 179.29(11) ?
    C4 C3 C8 N1 . . . . -179.98(11) ?
    C2 C3 C8 N1 . . . . 0.04(14) ?
    O1 C1 N1 C8 . . . . 177.00(13) ?
    C2 C1 N1 C8 . . . . -0.83(14) ?
    C7 C8 N1 C1 . . . . -178.67(12) ?
    C3 C8 N1 C1 . . . . 0.53(15) ?
    C3 C2 N2 O2 . . . . -0.5(2) ?
    C1 C2 N2 O2 . . . . -174.24(10) ?
loop_
    _geom_hbond_atom_site_label_D
    _geom_hbond_atom_site_label_H
    _geom_hbond_atom_site_label_A
    _geom_hbond_site_symmetry_A
    _geom_hbond_distance_DH
    _geom_hbond_distance_HA
    _geom_hbond_distance_DA
    _geom_hbond_angle_DHA
    N1 H4 O1 3_676 0.91(2) 1.96(2) 2.8487(16) 164.7(18)
    O2 H5 N2 2_646 0.99(3) 2.69(2) 3.2989(16) 120.2(18)
    O2 H5 O1 2_646 0.99(3) 1.77(3) 2.7280(15) 163(2)
_shelx_hkl_file
;
   1   0   0  601.64   10.70
  -1   0   0  615.94   10.70
   1   0   0  615.74   10.80
  -1   0   0  616.64   10.90
  -1   0   0  588.04   10.80
  -2   0   0  220.18    4.30
   2   0   0  222.58    4.20
   2   0   0  226.48    4.30
  -2   0   0  215.98    4.20
  -2   0   0  220.78    4.20
  -3   0   0  285.77    5.70
   3   0   0  294.77    5.60
  -3   0   0  294.57    5.60
  -4   0   0  319.17    6.30
  -4   0   0  313.17    6.40
   4   0   0  320.27    6.20
  -5   0   0   20.50    1.30
   5   0   0   20.40    1.30
  -5   0   0   21.40    1.40
  -6   0   0   29.20    1.90
  -6   0   0   27.90    1.60
   6   0   0   29.90    1.60
   7   0   0   72.39    2.60
  -7   0   0   72.59    3.00
  -7   0   0   72.59    2.70
  -8   0   0   95.39    3.70
  -8   0   0   91.79    3.30
  -9   0   0    3.30    1.80
  -9   0   0   -1.20    1.20
  10   0   0   -4.30    1.60
 -10   0   0   -1.80    1.80
 -10   0   0   -2.30    1.30
   0  -1   0    0.20    0.20
   0  -1   0    0.10    0.20
  -1  -1   0   73.09    1.60
  -1  -1   0   72.39    1.40
   1  -1   0   73.79    1.40
  -1  -1   0   72.59    1.40
   1  -1   0   71.59    1.40
  -1  -1   0   71.89    1.60
   1  -1   0   73.19    1.40
  -1   1   0   72.19    1.50
   1   1   0   73.19    1.40
   1   1   0   68.89    1.60
   1   1   0   73.29    1.40
  -1   1   0   71.89    1.40
   1   1   0   70.09    1.50
  -2  -1   0 3299.37   59.89
  -2  -1   0 3343.97   60.59
  -2  -1   0 3399.46   60.09
  -2  -1   0 3402.76   59.89
   2  -1   0 3434.46   59.89
   2   1   0 3303.87   59.69
  -2   1   0 3484.15   60.39
  -2   1   0 3389.26   60.09
   2   1   0 3471.55   60.19
  -3  -1   0  126.59    3.00
  -3  -1   0  130.89    2.80
  -3  -1   0  129.89    2.60
   3  -1   0  129.09    2.80
   3   1   0  125.89    2.80
  -3   1   0  126.09    2.80
  -3   1   0  129.29    2.80
   3   1   0  127.39    2.60
  -4  -1   0   67.09    1.90
  -4  -1   0   63.69    2.10
   4  -1   0   68.49    1.90
  -4  -1   0   64.49    1.60
   4   1   0   62.99    1.90
  -4   1   0   61.29    1.90
  -4   1   0   64.59    1.90
  -5  -1   0    2.40    0.70
  -5  -1   0    3.70    0.90
   5  -1   0    3.20    0.70
  -5   1   0    3.20    0.70
   5   1   0    3.40    0.70
  -5   1   0    4.10    0.90
  -6  -1   0   15.70    1.50
  -6  -1   0   15.70    1.40
  -6   1   0   14.60    1.20
   6   1   0   15.80    1.40
  -6   1   0   16.90    1.50
  -7  -1   0    8.30    1.20
  -7  -1   0    8.60    1.40
   7   1   0   11.50    1.30
  -7   1   0    9.70    1.50
  -7   1   0    7.60    1.20
  -8  -1   0   -0.50    1.40
  -8  -1   0   -0.30    1.00
   8   1   0   -0.30    1.10
  -8   1   0   -2.10    1.30
  -8   1   0   -0.10    1.00
   9  -1   0   -3.10    1.30
  -9  -1   0   -3.00    1.70
  -9  -1   0   -0.40    1.20
  -9   1   0    1.30    1.30
  -9   1   0   -1.30    1.60
 -10  -1   0    4.00    1.50
 -10  -1   0    4.50    2.10
  10  -1   0    2.80    1.80
 -10   1   0    3.00    1.90
 -10   1   0    3.70    1.50
   0  -2   0    0.80    0.40
   0  -2   0    2.30    0.30
   0   2   0    1.80    0.30
  -1  -2   0   31.50    1.10
   1  -2   0   30.70    1.00
  -1  -2   0   30.60    1.00
  -1   2   0   28.50    0.90
   1   2   0   29.30    0.90
  -1   2   0   31.80    0.80
  -1   2   0   30.60    0.80
   1   2   0   30.70    0.70
   1   2   0   31.60    0.70
  -2  -2   0    2.40    0.40
  -2  -2   0    2.80    0.40
  -2  -2   0    2.70    0.50
   2  -2   0    3.10    0.40
   2  -2   0    3.00    0.40
   2  -2   0    2.40    0.40
  -2  -2   0    3.00    0.50
  -2   2   0    2.90    0.40
   2   2   0    2.30    0.40
  -2   2   0    2.50    0.40
  -2   2   0    2.60    0.40
  -3  -2   0    2.80    0.50
  -3  -2   0    3.80    0.60
   3  -2   0    3.40    0.50
  -3  -2   0    2.60    0.70
   3   2   0    3.30    0.50
  -3   2   0    3.50    0.50
  -3   2   0    4.40    0.60
  -4  -2   0  244.98    4.90
  -4  -2   0  243.48    4.90
  -4  -2   0  242.88    5.30
   4   2   0  239.58    5.00
  -4   2   0  242.68    5.00
  -4   2   0  247.88    5.00
  -5  -2   0    5.60    1.00
  -5  -2   0    4.20    0.70
  -5  -2   0    4.50    0.70
  -5   2   0    4.80    0.80
   5   2   0    5.70    0.90
  -5   2   0    5.10    0.90
  -6  -2   0   18.30    1.50
  -6  -2   0   23.90    1.90
  -6   2   0   22.10    1.70
  -6   2   0   18.60    1.60
   6   2   0   19.90    1.60
  -7  -2   0   -1.70    1.10
  -7  -2   0   -0.10    0.80
   7  -2   0   -1.80    1.00
   7   2   0   -2.30    0.90
  -7   2   0   -1.30    1.00
  -7   2   0   -0.60    0.90
  -8  -2   0    8.00    1.80
   8  -2   0    5.70    1.40
  -8  -2   0    4.00    1.20
  -8   2   0    1.30    1.40
   8   2   0    6.70    1.40
  -8   2   0    5.60    1.40
   9  -2   0    3.90    1.60
  -9  -2   0    4.90    2.10
  -9  -2   0    5.30    1.40
   9   2   0    4.80    1.40
  -9   2   0    4.50    1.70
  -9   2   0    3.20    1.50
 -10  -2   0    1.00    1.40
 -10  -2   0   -1.00    1.90
  10  -2   0    1.30    1.70
 -10   2   0    1.10    1.70
 -10   2   0    3.40    1.70
   0  -3   0    0.40    0.30
   0  -3   0   -0.60    0.50
   0   3   0   -0.10    0.30
  -1  -3   0  102.69    2.20
  -1  -3   0   95.89    2.40
   1  -3   0   98.99    2.30
  -2  -3   0    0.80    0.60
   2  -3   0    0.40    0.40
  -2  -3   0   -0.70    0.50
   2   3   0    0.70    0.40
  -2   3   0    0.50    0.40
  -3  -3   0  183.18    3.70
  -3  -3   0  192.88    3.70
  -3  -3   0  187.28    4.10
   3  -3   0  195.48    3.70
   3  -3   0  193.98    3.80
  -3  -3   0  188.18    4.20
   3  -3   0  187.98    3.70
  -3   3   0  188.08    3.90
  -3   3   0  187.08    3.80
   3   3   0  192.58    3.90
  -4  -3   0  237.88    5.30
  -4  -3   0  243.28    5.10
   4  -3   0  238.38    4.80
  -4  -3   0  236.88    4.70
  -4   3   0  234.28    4.80
  -4   3   0  239.58    4.90
   4   3   0  236.48    4.90
  -5  -3   0    1.90    0.90
  -5  -3   0    0.50    0.70
   5  -3   0    1.70    0.70
  -5  -3   0    0.60    0.60
   5   3   0    0.40    0.70
  -5   3   0    1.50    0.70
  -5   3   0    1.60    0.70
  -6  -3   0    6.50    0.90
   6  -3   0    8.00    1.10
  -6  -3   0    8.30    1.40
  -6  -3   0    7.20    1.00
   6   3   0    7.40    1.10
  -6   3   0    6.20    1.10
  -6   3   0    9.00    1.20
  -7  -3   0    0.50    0.80
   7  -3   0   -1.40    1.00
  -7  -3   0   -2.40    1.20
   7   3   0   -0.50    0.90
  -7   3   0    1.20    1.00
  -7   3   0   -1.50    1.00
  -8  -3   0    5.60    1.90
  -8  -3   0    4.20    1.20
   8  -3   0    4.10    1.40
  -8   3   0    6.80    1.40
  -8   3   0    6.10    1.50
   8   3   0    6.20    1.30
   9  -3   0   -1.60    1.30
  -9  -3   0   -1.30    1.10
  -9  -3   0    1.40    1.80
   9   3   0    0.20    1.30
  -9   3   0   -1.90    1.30
   0  -4   0 1043.00   18.70
   0  -4   0 1048.30   18.20
   0   4   0  998.60   18.10
   1  -4   0   25.90    1.30
  -1  -4   0   26.60    1.40
  -1  -4   0   25.40    1.10
  -2  -4   0   86.59    2.30
   2  -4   0   84.99    2.30
  -2  -4   0   84.39    2.50
   2   4   0   87.49    1.90
  -2   4   0   85.99    1.90
  -3  -4   0   11.60    1.10
   3  -4   0   10.80    1.00
  -3  -4   0   10.20    1.10
  -3   4   0   12.10    0.70
   3   4   0   12.90    0.90
  -3   4   0   14.20    0.90
   4  -4   0   73.29    1.90
  -4  -4   0   77.49    2.50
   4  -4   0   71.69    2.00
  -4  -4   0   74.29    1.80
  -4  -4   0   76.29    2.60
  -4   4   0   70.99    1.90
  -4   4   0   76.29    2.20
   4   4   0   71.79    2.10
  -5  -4   0    8.00    1.10
  -5  -4   0   10.10    0.90
   5  -4   0    9.00    0.90
  -5  -4   0   10.80    1.40
  -5   4   0    9.30    1.10
   5   4   0    8.90    1.00
  -5   4   0   10.60    1.00
   6  -4   0  124.19    3.20
  -6  -4   0  115.59    4.00
  -6  -4   0  114.59    3.40
  -6  -4   0  119.59    3.10
  -6   4   0  118.19    3.20
  -6   4   0  126.29    3.50
   6   4   0  128.99    3.50
   7  -4   0   30.50    2.00
  -7  -4   0   31.90    2.80
  -7  -4   0   28.10    1.80
  -7   4   0   33.00    2.20
   7   4   0   28.60    2.00
  -8  -4   0    2.60    1.70
   8  -4   0    2.70    1.20
  -8  -4   0    1.40    1.00
  -8   4   0    4.30    1.30
   8   4   0    3.10    1.20
  -9  -4   0   -0.10    1.80
  -9  -4   0   -0.90    1.20
   9  -4   0   -0.90    1.20
  -9   4   0    1.80    1.40
   9   4   0    0.80    1.30
   0  -5   0    0.40    0.40
   0  -5   0   -0.30    0.70
  -1  -5   0  164.58    4.00
  -1  -5   0  156.58    3.50
   1  -5   0  162.58    3.90
  -2  -5   0  222.08    5.10
   2  -5   0  223.88    4.90
  -2  -5   0  222.58    4.70
  -2   5   0  220.28    4.30
   2   5   0  212.68    4.20
   3  -5   0  107.49    2.90
  -3  -5   0  110.79    3.20
  -3  -5   0  108.69    3.00
  -3   5   0  106.89    2.60
   3   5   0  107.79    2.50
  -4  -5   0    6.20    1.20
   4  -5   0    6.00    0.80
  -4  -5   0    5.60    1.10
  -4   5   0    5.50    0.80
   4   5   0    5.40    0.80
  -5  -5   0   40.10    2.40
  -5  -5   0   40.90    2.30
   5  -5   0   40.40    1.50
  -5   5   0   41.50    1.90
   5   5   0   43.30    1.80
   6  -5   0   94.69    3.40
  -6  -5   0  110.39    3.60
  -6  -5   0  112.89    4.00
   6   5   0  110.39    3.20
  -6   5   0  114.29    3.40
  -7  -5   0   18.10    2.20
  -7  -5   0   11.90    1.50
   7   5   0   14.00    1.60
  -7   5   0   16.00    1.70
  -8  -5   0   -0.30    1.70
  -8   5   0    1.60    1.20
   8   5   0    0.80    1.20
   0  -6   0   92.99    3.10
   1  -6   0    6.20    1.10
  -1  -6   0    8.50    1.20
  -1  -6   0    7.40    0.80
  -2  -6   0   79.99    3.00
  -2  -6   0   76.39    2.40
   2  -6   0   79.39    2.70
  -3  -6   0    7.60    1.30
   3  -6   0    8.80    1.10
  -3  -6   0    8.70    1.20
  -3   6   0    8.80    1.20
   4  -6   0   17.90    1.60
  -4  -6   0   17.70    1.70
  -4  -6   0   20.10    1.90
  -4   6   0   21.10    1.40
  -5  -6   0    6.40    1.50
  -5  -6   0    6.90    1.40
  -5   6   0    7.40    1.10
  -6  -6   0    2.20    1.50
  -6  -6   0    4.50    1.40
  -6   6   0    5.10    1.20
  -7  -6   0   11.70    1.70
  -7  -6   0   12.00    2.10
  -7   6   0   13.50    1.60
  -8  -6   0   -1.00    1.70
  -8   6   0   -0.10    1.20
   0  -7   0   -2.00    1.00
   1  -7   0    5.30    1.20
  -1  -7   0    5.70    1.40
  -2  -7   0    2.10    1.20
   2  -7   0    2.60    1.10
  -2  -7   0    2.50    0.90
  -3  -7   0   58.09    2.90
   3  -7   0   54.39    2.50
  -3  -7   0   53.69    2.30
   4  -7   0   37.40    2.10
  -4  -7   0   41.00    2.30
  -4  -7   0   37.30    2.70
  -5  -7   0   -1.40    1.20
  -5  -7   0   -0.40    1.20
  -6  -7   0   -0.60    1.30
  -6  -7   0    1.10    1.50
  -7  -7   0    7.10    2.00
  -7  -7   0    7.70    1.80
   0  -8   0   11.40    1.60
  -1  -8   0    0.10    1.30
   1  -8   0   -1.50    1.10
   2  -8   0   -0.90    1.20
  -2  -8   0    1.20    1.40
  -3  -8   0   19.30    2.10
   3  -8   0   19.10    1.80
  -4  -8   0   72.39    3.70
  -5  -8   0   11.50    2.00
  -5  -8   0   11.60    2.00
  -6  -8   0    6.10    1.70
  -6  -8   0    5.30    1.80
   0  -9   0   -1.80    1.30
  -1  -9   0    3.80    1.60
   1  -9   0    7.90    1.80
  -2  -9   0   50.89    3.40
   2  -9   0   54.49    3.20
   3  -9   0    0.50    1.40
  -3  -9   0    1.70    1.60
  -4  -9   0   -2.20    1.50
   0 -10   0   70.09    4.40
   1 -10   0   -0.50    1.60
  -1 -10   0    1.90    1.80
  10   0  -1   -1.20    1.60
 -10   0   1   -0.40    1.70
 -10   0   1   -2.50    1.30
  -9   0   1   -2.70    1.10
  -9   0   1   -2.80    1.40
  -8   0   1   -0.10    1.30
  -8   0   1   -0.90    1.00
  -7   0   1   -1.10    1.00
  -7   0   1   -0.50    0.80
   6   0  -1   -0.30    0.70
  -6   0   1   -0.70    0.70
  -6   0   1    0.30    0.80
   5   0  -1    0.10    0.60
  -5   0   1   -1.00    0.60
  -5   0   1   -0.30    0.50
   4   0  -1   -0.40    0.50
  -4   0   1   -0.10    0.60
  -4   0   1   -0.70    0.40
  -3   0   1   -0.20    0.50
  -3   0   1    0.20    0.40
   3   0  -1    0.10    0.40
  -2   0   1   -0.10    0.40
  -2   0   1    0.80    0.40
   2   0  -1    0.40    0.40
  -2   0   1    1.20    0.40
   1   0  -1    7.30    0.50
  -1   0   1    6.80    0.40
  -1   0   1    6.90    0.40
  -1   0   1    6.50    0.50
   0   0  -1    0.30    0.10
   0   0   1    0.50    0.10
   0   0  -1    0.10    0.10
   1   0   1    1.20    0.30
   1   0   1    1.70    0.30
  -1   0  -1    1.60    0.30
   2   0   1   -0.30    0.40
  -2   0  -1   -0.60    0.40
  -2   0  -1    0.10    0.40
  -3   0  -1   -0.90    0.40
  -3   0  -1    0.30    0.50
   3   0   1    0.00    0.40
   4   0   1   -0.50    0.50
  -4   0  -1   -0.90    0.60
  -4   0  -1   -0.70    0.50
  -5   0  -1   -0.20    0.70
   5   0   1   -0.50    0.60
  -5   0  -1    0.10    0.60
   6   0   1   -0.40    0.70
  -6   0  -1   -1.00    0.70
  -6   0  -1    0.50    0.90
  -7   0  -1   -0.50    0.80
   7   0   1   -0.10    0.90
  -7   0  -1    1.40    1.20
  -8   0  -1    0.20    1.00
  -8   0  -1   -1.00    1.30
   8   0   1   -0.90    1.00
  -9   0  -1   -3.40    1.50
  -9   0  -1   -0.40    1.20
 -10   0  -1   -1.10    1.40
 -10   0  -1    0.60    1.90
  10  -1  -1    4.00    1.80
 -10  -1   1    2.40    2.00
 -10  -1   1    2.20    1.50
 -10   1   1    3.90    1.80
  10   1  -1    4.70    1.80
 -10   1   1    2.90    1.70
   9  -1  -1    1.50    1.50
  -9  -1   1    0.90    1.20
  -9  -1   1    2.10    1.80
  -9   1   1    1.30    1.30
  -9   1   1    2.40    1.60
  -8  -1   1   31.00    2.70
  -8  -1   1   28.30    2.10
   8  -1  -1   28.40    2.20
  -8   1   1   24.50    2.20
  -8   1   1   24.30    2.50
  -7  -1   1    3.70    1.00
  -7  -1   1    4.90    1.40
   7   1  -1    5.30    1.10
  -7   1   1    5.80    1.10
  -7   1   1    6.40    1.30
  -6  -1   1   26.10    1.60
  -6  -1   1   27.50    1.90
  -6   1   1   22.90    1.70
  -6   1   1   26.60    1.60
   6   1  -1   25.10    1.60
  -5  -1   1   16.20    1.40
  -5  -1   1   16.50    1.20
  -5   1   1   17.30    1.30
  -5   1   1   15.40    1.20
   5   1  -1   16.10    1.20
  -4  -1   1   54.19    1.70
  -4  -1   1   53.79    1.90
  -4   1   1   51.89    1.70
  -4   1   1   51.89    1.70
   4   1  -1   55.89    1.70
  -3  -1   1  182.58    3.90
  -3  -1   1  187.48    3.70
  -3   1   1  185.88    3.80
   3   1  -1  184.98    3.80
  -3   1   1  184.08    3.80
   2  -1  -1 8639.74  155.48
  -2  -1   1 9063.59  155.78
   2  -1  -1 8975.50  155.78
  -2  -1   1 9054.59  156.98
  -2  -1   1 9196.38  155.78
   2  -1  -1 8693.03  155.58
  -2  -1   1 8835.52  155.48
  -2   1   1 8843.52  155.78
   2   1  -1 9048.29  155.78
   2   1  -1 8549.84  155.38
  -2   1   1 8907.11  155.98
   1  -1  -1   96.89    1.90
  -1  -1   1   99.19    2.00
   1  -1  -1   95.09    1.80
  -1  -1   1   97.99    1.90
   1  -1  -1   99.59    1.90
  -1  -1   1   96.99    2.00
  -1  -1   1   97.59    1.90
   1   1  -1   97.79    1.90
  -1   1   1   97.69    1.80
   1   1  -1   96.59    2.00
   1   1  -1   97.39    1.90
   1   1  -1   90.09    2.00
  -1   1   1   99.99    1.90
  -1   1   1   99.29    1.90
   0  -1  -1 1306.57   23.40
   0  -1   1 1340.07   23.60
   0  -1   1 1334.37   23.90
   0  -1  -1 1357.46   23.50
   0   1   1 1337.37   23.50
   0   1   1 1325.67   23.60
   0   1  -1 1358.06   24.00
  -1  -1  -1    9.40    0.60
  -1  -1  -1    8.80    0.50
   1  -1   1   10.20    0.50
   1  -1   1    9.20    0.50
  -1  -1  -1   10.10    0.50
  -1  -1  -1   10.00    0.60
  -1   1  -1    9.20    0.50
  -1   1  -1    9.70    0.50
   1   1   1    8.40    0.50
  -1   1  -1    9.70    0.50
   1   1   1    9.30    0.60
   1   1   1    9.30    0.50
  -2  -1  -1  115.89    2.30
  -2  -1  -1  109.09    2.30
   2  -1   1  106.09    2.30
  -2  -1  -1  112.79    2.50
   2  -1   1  115.29    2.30
  -2  -1  -1  104.69    2.30
  -2   1  -1  109.59    2.30
   2   1   1  106.99    2.30
  -3  -1  -1  165.98    3.20
  -3  -1  -1  157.68    3.60
  -3  -1  -1  161.38    3.40
   3  -1   1  166.48    3.40
  -3   1  -1  164.48    3.40
   3   1   1  159.88    3.40
  -3   1  -1  162.28    3.50
   4  -1   1  397.06    7.50
  -4  -1  -1  383.36    7.20
  -4  -1  -1  396.36    7.80
  -4  -1  -1  395.56    7.50
   4   1   1  384.86    7.50
  -4   1  -1  390.56    7.60
  -4   1  -1  387.86    7.60
  -5  -1  -1   46.60    2.00
  -5  -1  -1   42.00    1.30
   5  -1   1   44.00    1.70
  -5  -1  -1   45.00    1.70
   5   1   1   44.80    1.70
  -5   1  -1   40.70    1.70
  -5   1  -1   42.90    1.90
  -6  -1  -1  274.27    5.90
   6  -1   1  270.97    5.90
  -6  -1  -1  271.07    6.30
  -6   1  -1  278.47    6.10
  -6   1  -1  268.87    6.00
   6   1   1  280.17    6.00
  -7  -1  -1    1.10    0.90
   7  -1   1   -0.50    0.90
  -7  -1  -1    0.00    1.10
   7   1   1    0.50    0.90
  -7   1  -1   -0.90    0.90
  -7   1  -1   -0.90    1.20
  -8  -1  -1    2.70    1.10
  -8  -1  -1   -0.50    1.40
  -8   1  -1   -0.70    1.40
   8   1   1    1.90    1.10
  -8   1  -1    2.00    1.10
  -9  -1  -1    3.30    1.30
  -9  -1  -1    3.00    1.90
  -9   1  -1    6.00    1.50
  -9   1  -1    5.20    1.80
   9   1   1    3.90    1.40
 -10  -1  -1    1.80    1.40
  10  -1   1    1.10    1.70
 -10  -1  -1    1.00    2.00
 -10   1  -1    3.90    1.60
 -10   1  -1    4.50    2.00
 -10  -2   1   -1.40    1.30
 -10  -2   1   -1.80    1.90
  10  -2  -1   -1.00    1.60
 -10   2   1   -0.80    1.50
 -10   2   1    1.00    1.60
  -9  -2   1    0.80    1.20
  -9  -2   1   -1.30    1.70
  -9   2   1   -1.70    1.40
  -9   2   1   -0.80    1.30
  -8  -2   1   -0.80    1.00
   8  -2  -1   -0.70    1.20
  -8  -2   1   -2.40    1.40
   8   2  -1   -0.90    1.10
  -8   2   1   -0.30    1.20
  -8   2   1   -1.20    1.20
   7  -2  -1   13.70    1.50
  -7  -2   1   15.40    1.40
  -7  -2   1   15.50    1.80
  -7   2   1   12.30    1.30
  -7   2   1   17.10    1.60
   7   2  -1   17.40    1.60
  -6  -2   1  141.59    4.00
   6  -2  -1  138.69    3.60
  -6  -2   1  139.99    3.50
  -6   2   1  142.89    3.70
   6   2  -1  140.89    3.60
  -6   2   1  135.89    3.70
  -5  -2   1  235.38    4.90
   5  -2  -1  231.28    5.00
  -5  -2   1  240.98    5.40
   5   2  -1  230.78    5.00
  -5   2   1  235.68    5.10
  -5   2   1  237.38    5.10
  -4  -2   1  888.11   15.90
  -4  -2   1  875.21   15.90
  -4  -2   1  881.51   16.30
   4  -2  -1  887.31   16.00
   4   2  -1  892.61   16.00
  -4   2   1  890.01   16.10
  -4   2   1  865.81   16.00
  -3  -2   1   75.59    2.10
  -3  -2   1   74.79    1.80
   3  -2  -1   74.39    1.80
  -3  -2   1   73.59    1.90
   3  -2  -1   72.09    1.60
  -3   2   1   70.39    1.90
   3   2  -1   73.49    1.90
  -3   2   1   72.59    1.80
   2  -2  -1   22.70    0.80
  -2  -2   1   24.60    0.80
  -2  -2   1   22.80    1.10
   2  -2  -1   22.50    0.80
  -2  -2   1   24.50    1.10
   2  -2  -1   21.70    0.80
  -2  -2   1   22.60    0.70
  -2   2   1   23.30    0.90
  -2   2   1   22.60    0.70
   2   2  -1   24.90    0.90
  -1  -2   1   59.39    1.50
   1  -2  -1   55.09    1.40
  -1  -2   1   56.99    1.50
   1  -2  -1   55.89    1.10
  -1   2   1   55.99    1.20
   1   2  -1   55.79    1.10
  -1   2   1   54.89    1.20
   1   2  -1   54.49    1.60
   0  -2  -1  961.20   16.90
   0  -2   1  983.70   17.00
   0  -2  -1  953.10   16.60
   0  -2   1  964.50   16.90
   0   2   1  905.21   16.60
   0   2  -1  957.70   16.80
  -1  -2  -1   64.29    1.50
  -1  -2  -1   64.99    1.70
   1  -2   1   65.09    1.60
   1   2   1   62.69    1.50
  -1   2  -1   63.19    1.50
   1   2   1   66.09    1.40
   1   2   1   62.99    1.40
  -1   2  -1   66.49    1.30
  -2  -2  -1   21.20    0.80
  -2  -2  -1   20.50    0.80
   2  -2   1   22.30    0.80
  -2  -2  -1   20.80    1.00
  -2  -2  -1   21.10    1.00
  -2   2  -1   23.40    0.90
   2   2   1   20.30    0.80
  -2   2  -1   20.90    0.80
  -3  -2  -1  214.48    4.20
  -3  -2  -1  215.58    4.50
  -3  -2  -1  213.48    4.30
  -3   2  -1  209.48    4.30
  -3   2  -1  210.98    4.30
   3   2   1  215.28    4.30
  -4  -2  -1   60.19    2.10
  -4  -2  -1   54.29    1.70
  -4  -2  -1   56.89    1.70
  -4   2  -1   57.59    1.80
  -4   2  -1   52.09    1.80
   4   2   1   49.60    1.80
  -5  -2  -1   43.30    2.00
  -5  -2  -1   45.50    1.60
  -5  -2  -1   47.50    1.70
  -5   2  -1   43.40    1.80
   5   2   1   44.30    1.80
  -5   2  -1   45.30    1.90
  -6  -2  -1   -1.20    0.80
  -6  -2  -1    1.30    0.60
  -6  -2  -1    0.10    1.00
  -6   2  -1    1.40    1.00
  -6   2  -1    0.50    0.90
   6   2   1   -1.10    0.80
  -7  -2  -1   13.60    1.30
  -7  -2  -1   16.70    1.90
   7   2   1   16.00    1.50
  -7   2  -1   18.40    1.80
  -7   2  -1   13.40    1.40
  -8  -2  -1   36.90    2.30
  -8  -2  -1   41.80    3.10
   8  -2   1   35.40    2.40
  -8   2  -1   39.90    2.80
   8   2   1   33.80    2.30
  -8   2  -1   35.10    2.50
  -9  -2  -1   22.10    2.70
  -9  -2  -1   20.50    2.00
   9  -2   1   22.70    2.10
  -9   2  -1   25.60    2.50
  -9   2  -1   19.00    2.10
   9   2   1   24.10    2.10
 -10  -2  -1    0.50    2.00
 -10   2  -1   -1.00    1.70
  -9  -3   1    2.70    1.30
  -9  -3   1    4.80    2.00
   9  -3  -1    5.30    1.60
  -9   3   1    3.40    1.50
  -8  -3   1   30.10    2.10
   8  -3  -1   36.10    2.50
  -8  -3   1   38.50    3.10
  -8   3   1   34.40    2.50
  -8   3   1   38.50    2.40
   8   3  -1   33.40    2.40
  -7  -3   1   40.90    2.00
   7  -3  -1   44.70    2.30
  -7  -3   1   40.60    2.80
   7   3  -1   43.10    2.30
  -7   3   1   46.60    2.40
  -7   3   1   44.60    2.20
  -6  -3   1   37.80    1.80
   6  -3  -1   37.60    1.90
  -6  -3   1   41.00    2.40
  -6   3   1   38.40    2.00
   6   3  -1   35.60    1.90
  -6   3   1   35.30    1.80
   5  -3  -1   40.80    1.70
  -5  -3   1   41.10    1.70
  -5  -3   1   43.20    2.10
  -5  -3   1   40.40    1.60
  -5   3   1   42.40    1.80
   5   3  -1   39.80    1.70
  -5   3   1   40.40    1.60
  -4  -3   1   12.30    0.90
  -4  -3   1   11.80    1.10
  -4  -3   1   11.20    1.10
   4  -3  -1   12.30    1.00
   4  -3  -1    9.40    0.80
   4   3  -1   11.00    0.90
  -4   3   1   11.10    0.90
  -4   3   1   12.30    1.10
  -3  -3   1  238.18    5.00
  -3  -3   1  237.28    4.40
   3  -3  -1  234.88    4.50
  -3  -3   1  230.68    4.40
  -3  -3   1  233.08    5.00
   3  -3  -1  236.78    4.60
   3   3  -1  237.48    4.60
  -3   3   1  233.58    4.70
  -3   3   1  237.18    4.50
   2  -3  -1  329.97    6.00
   2  -3  -1  329.87    6.00
   2  -3  -1  333.37    6.30
  -2  -3   1  329.07    6.50
  -2  -3   1  330.67    6.50
  -2   3   1  332.27    6.20
   2   3  -1  338.17    6.10
   1  -3  -1  132.89    2.90
  -1  -3   1  132.39    3.00
  -1  -3   1  134.19    2.80
  -1   3   1  129.59    2.50
  -1   3   1  130.69    2.50
   0  -3   1  126.59    2.90
   0  -3  -1  130.59    2.50
   0  -3   1  129.39    2.60
   0  -3  -1  124.09    2.90
   0   3  -1  127.39    2.60
   0   3   1  120.69    2.40
  -1  -3  -1  197.48    3.90
  -1  -3  -1  201.08    4.20
   1  -3   1  197.38    4.10
  -1   3  -1  202.18    3.80
   1   3   1  198.28    3.70
   1   3   1  199.28    3.70
   2  -3   1   20.10    1.00
  -2  -3  -1   16.30    1.00
  -2  -3  -1   17.70    0.60
  -2  -3  -1   17.30    1.20
   2   3   1   19.30    0.80
  -2   3  -1   19.20    0.80
  -3  -3  -1  237.48    4.50
  -3  -3  -1  225.58    4.60
  -3  -3  -1  231.98    5.00
  -3  -3  -1  235.88    4.90
   3  -3   1  231.78    4.50
   3  -3   1  235.78    4.50
  -3   3  -1  228.68    4.60
  -3   3  -1  235.08    4.60
   3   3   1  233.58    4.60
  -4  -3  -1  161.88    3.70
  -4  -3  -1  156.18    3.40
   4  -3   1  160.08    3.40
  -4  -3  -1  160.98    3.90
  -4   3  -1  161.68    3.60
   4   3   1  156.88    3.60
  -4   3  -1  161.58    3.60
  -5  -3  -1    1.70    0.70
  -5  -3  -1    2.40    0.80
   5  -3   1    1.90    0.70
  -5  -3  -1    2.00    1.00
  -5   3  -1    3.30    0.80
  -5   3  -1    3.10    0.80
   5   3   1    3.20    0.80
  -6  -3  -1    0.20    1.10
  -6  -3  -1   -0.20    0.70
  -6  -3  -1   -0.70    0.80
   6  -3   1   -2.60    0.80
  -6   3  -1   -0.20    0.90
  -6   3  -1    0.20    0.90
   6   3   1   -0.60    0.90
  -7  -3  -1   26.30    1.80
  -7  -3  -1   29.30    2.60
   7  -3   1   26.60    2.00
  -7   3  -1   32.30    2.20
  -7   3  -1   29.90    2.20
   7   3   1   28.30    2.00
  -8  -3  -1    2.00    1.80
   8  -3   1   -1.80    1.20
  -8  -3  -1    0.00    1.00
  -8   3  -1    3.30    1.30
   8   3   1    0.80    1.10
  -8   3  -1   -0.30    1.20
  -9  -3  -1    1.30    1.90
   9  -3   1   -3.80    1.30
  -9  -3  -1   -1.00    1.10
   9   3   1    2.20    1.30
  -9   3  -1   -0.50    1.40
  -9   3  -1    0.30    1.30
  -9  -4   1   -1.80    1.90
   9  -4  -1    0.20    1.30
  -9  -4   1    0.20    1.80
  -9   4   1   -1.10    1.30
   9   4  -1   -0.80    1.20
   8  -4  -1   22.40    1.80
  -8  -4   1   16.70    1.50
  -8  -4   1   20.10    2.50
  -8   4   1   20.20    1.90
   8   4  -1   16.90    1.80
  -7  -4   1    0.30    1.40
  -7  -4   1    0.30    0.80
   7  -4  -1   -0.30    0.90
   7   4  -1    0.40    1.00
  -7   4   1    0.50    1.00
   6  -4  -1  115.99    3.10
  -6  -4   1  114.09    2.90
  -6  -4   1  115.29    3.40
  -6  -4   1  117.19    3.90
  -6   4   1  114.49    3.40
   6   4  -1  118.29    3.30
  -6   4   1  109.59    3.10
  -5  -4   1  172.28    3.60
   5  -4  -1  170.88    3.80
  -5  -4   1  167.98    4.50
  -5  -4   1  166.88    4.20
  -5   4   1  164.98    3.70
  -5   4   1  173.58    4.10
   5   4  -1  169.88    4.00
  -4  -4   1  103.49    3.10
  -4  -4   1  101.49    3.00
  -4  -4   1  100.59    2.20
   4  -4  -1  101.79    2.40
   4  -4  -1  100.39    2.40
  -4   4   1  108.19    2.70
   4   4  -1  102.69    2.60
  -4   4   1   99.19    2.30
   3  -4  -1    9.20    0.80
  -3  -4   1    9.30    1.00
  -3  -4   1    9.00    1.00
  -3   4   1    9.80    0.90
   3   4  -1    9.80    0.80
  -2  -4   1   32.30    1.60
  -2  -4   1   32.30    1.40
   2  -4  -1   34.50    1.40
   2   4  -1   34.30    1.00
  -2   4   1   33.70    1.10
   1  -4  -1 1040.80   18.80
  -1  -4   1 1032.20   18.90
  -1  -4   1 1041.50   18.60
   0  -4   1   33.40    1.50
   0  -4  -1   32.20    0.90
   0  -4   1   31.10    1.10
   0  -4  -1   31.00    1.50
   0   4   1   27.20    0.90
  -1  -4  -1  278.47    5.80
  -1  -4  -1  282.37    5.40
   1  -4   1  279.67    5.70
  -1   4  -1  270.77    5.20
  -2  -4  -1   55.89    2.00
  -2  -4  -1   56.89    1.80
   2  -4   1   57.19    1.80
  -2   4  -1   54.69    1.40
  -2   4  -1   57.19    1.40
   2   4   1   57.79    1.40
  -3  -4  -1  309.97    6.40
  -3  -4  -1  311.97    6.50
   3  -4   1  321.17    6.20
  -3   4  -1  309.07    5.90
  -3   4  -1  316.87    6.10
   3   4   1  314.47    6.00
  -4  -4  -1  103.29    2.30
  -4  -4  -1  104.59    3.00
   4  -4   1   99.99    2.30
  -4  -4  -1  100.89    3.00
  -4   4  -1  106.89    2.50
  -4   4  -1  104.89    2.70
   4   4   1  102.99    2.60
  -5  -4  -1   29.90    1.40
  -5  -4  -1   27.90    1.80
   5  -4   1   29.80    1.50
  -5  -4  -1   29.00    2.10
  -5   4  -1   29.70    1.50
  -5   4  -1   32.90    1.70
   5   4   1   31.30    1.70
  -6  -4  -1   23.60    2.30
   6  -4   1   26.10    1.60
  -6  -4  -1   26.10    1.50
  -6  -4  -1   28.60    1.80
  -6   4  -1   28.70    1.70
  -6   4  -1   29.90    1.90
   6   4   1   28.70    1.80
  -7  -4  -1   12.00    1.90
  -7  -4  -1   10.50    1.30
   7  -4   1   10.60    1.30
  -7  -4  -1    9.30    1.10
  -7   4  -1   10.10    1.40
   7   4   1    9.60    1.30
  -7   4  -1    9.20    1.40
  -8  -4  -1    9.00    2.00
   8  -4   1    7.70    1.40
  -8  -4  -1    3.80    1.10
   8   4   1    6.00    1.30
  -8   4  -1    5.00    1.30
   9  -4   1    5.00    1.40
  -9  -4  -1    1.90    1.20
  -9  -4  -1    5.20    2.10
   9   4   1    2.60    1.40
  -9   4  -1    5.80    1.50
  -8  -5   1   -0.40    1.70
   8   5  -1   -1.40    1.10
  -8   5   1   -0.10    1.20
  -7  -5   1    3.30    1.70
  -7   5   1    4.10    1.20
   7   5  -1    1.90    1.00
  -6  -5   1   24.40    2.00
  -6  -5   1   28.20    2.50
   6  -5  -1   28.80    1.60
  -6   5   1   27.70    1.90
   6   5  -1   24.80    1.80
  -5  -5   1    2.70    1.20
  -5  -5   1    2.60    1.10
   5  -5  -1    2.50    0.70
  -5   5   1    3.30    0.90
   5   5  -1    2.80    0.80
  -4  -5   1   21.20    1.90
  -4  -5   1   18.40    1.60
   4  -5  -1   20.50    1.30
   4   5  -1   16.90    1.20
  -4   5   1   18.90    1.40
   3  -5  -1  303.67    6.20
  -3  -5   1  305.57    6.40
  -3  -5   1  302.57    6.60
   3   5  -1  305.47    5.90
  -3   5   1  304.77    6.00
  -2  -5   1  229.88    5.30
  -2  -5   1  227.98    4.90
   2  -5  -1  231.78    5.00
  -2   5   1  229.08    4.50
  -1  -5   1  104.79    3.00
  -1  -5   1  100.19    2.50
   1  -5  -1  103.79    2.90
   0  -5   1    4.00    0.90
   0  -5  -1    4.30    0.50
   0  -5  -1    4.20    0.80
  -1  -5  -1  124.69    2.80
   1  -5   1  127.49    3.30
  -1  -5  -1  130.79    3.40
  -1   5  -1  121.79    2.80
  -2  -5  -1   30.70    1.70
  -2  -5  -1   29.20    1.40
   2  -5   1   20.20    1.60
   2   5   1   24.00    1.00
  -2   5  -1   25.30    1.00
  -3  -5  -1   46.70    1.90
  -3  -5  -1   46.20    2.20
   3  -5   1   42.80    1.80
  -3   5  -1   43.20    1.50
   3   5   1   43.80    1.50
  -3   5  -1   45.20    1.30
  -4  -5  -1  378.36    8.00
  -4  -5  -1  382.06    8.10
  -4   5  -1  374.46    7.20
   4   5   1  378.66    7.50
  -4   5  -1  387.56    7.50
  -5  -5  -1   41.30    2.40
  -5  -5  -1   45.60    2.30
  -5   5  -1   40.00    1.90
   5   5   1   42.10    1.80
  -6  -5  -1    1.20    1.30
  -6  -5  -1    0.20    1.00
   6   5   1    2.40    0.90
  -6   5  -1    1.80    1.00
  -7  -5  -1   13.30    2.00
  -7  -5  -1   10.50    1.40
  -7   5  -1   14.20    1.50
   7   5   1   13.20    1.50
  -8  -5  -1    0.20    1.70
   8   5   1    0.30    1.10
  -8   5  -1    1.80    1.20
  -8  -6   1    9.20    2.20
  -8   6   1    6.00    1.50
  -7  -6   1   11.50    2.00
  -7   6   1    9.90    1.50
  -6  -6   1   11.70    1.80
  -6  -6   1    7.60    1.50
  -6   6   1   12.20    1.40
  -5  -6   1    0.10    1.10
  -5  -6   1   -1.80    1.10
  -5   6   1   -0.30    0.80
   4  -6  -1    4.70    1.00
  -4  -6   1    2.40    1.20
  -4  -6   1    4.30    1.10
  -4   6   1    4.90    0.90
  -3  -6   1   52.09    2.60
  -3  -6   1   58.79    2.30
   3  -6  -1   53.09    2.20
  -3   6   1   55.39    1.80
  -2  -6   1    3.40    0.90
   2  -6  -1    2.70    1.00
  -2  -6   1    2.20    1.10
  -2   6   1    2.80    0.90
  -1  -6   1   76.19    2.20
   1  -6  -1   74.59    2.70
  -1  -6   1   79.49    2.90
   0  -6   1  316.67    7.00
   0  -6  -1  324.07    7.00
  -1  -6  -1  191.98    4.80
   1  -6   1  201.58    4.80
  -1  -6  -1  184.38    4.00
   2  -6   1    2.20    1.00
  -2  -6  -1    3.00    1.10
  -2  -6  -1    2.40    0.80
  -3  -6  -1    6.20    1.10
   3  -6   1    6.00    1.10
  -3  -6  -1    4.50    1.20
  -4  -6  -1   19.80    1.90
  -4  -6  -1   18.10    1.80
  -4   6  -1   23.30    1.80
   4   6   1   20.10    1.50
  -5  -6  -1   -1.10    1.10
  -5  -6  -1   -0.60    1.10
   5   6   1   -0.60    0.80
  -5   6  -1   -0.60    0.80
  -6  -6  -1   -2.90    1.20
  -6  -6  -1    0.00    1.20
   6   6   1    0.30    0.90
  -6   6  -1   -1.90    0.90
  -7  -6  -1   -1.70    1.40
  -7  -6  -1   -0.40    1.20
   7   6   1   -0.10    1.60
  -7   6  -1    0.50    1.10
  -8  -6  -1    2.20    1.90
  -8   6  -1    2.00    1.40
  -7  -7   1    1.60    1.50
  -6  -7   1   13.20    1.90
  -6  -7   1   14.00    2.00
  -5  -7   1   -1.70    1.20
  -5  -7   1    1.60    1.30
  -4  -7   1    6.40    1.30
   4  -7  -1    5.70    1.10
  -4  -7   1    5.00    1.40
   3  -7  -1   48.50    2.40
  -3  -7   1   49.70    2.80
  -3  -7   1   52.49    2.30
  -2  -7   1    4.80    1.40
  -2  -7   1    5.90    1.00
   2  -7  -1    5.80    1.20
  -1  -7   1   17.50    1.80
   1  -7  -1   18.10    1.70
  -1  -7   1   18.80    1.40
   0  -7  -1   36.50    2.40
   0  -7   1   38.00    2.40
  -1  -7  -1  175.78    4.90
   1  -7   1  177.68    4.70
   2  -7   1   54.29    2.70
  -2  -7  -1   59.89    2.10
  -2  -7  -1   55.59    2.90
  -3  -7  -1   -0.30    0.90
   3  -7   1    0.30    1.00
  -3  -7  -1    1.80    1.20
  -4  -7  -1   14.90    1.80
  -4  -7  -1   15.10    1.60
  -5  -7  -1    3.60    1.40
  -5  -7  -1    5.10    1.50
  -6  -7  -1    8.20    1.80
  -6  -7  -1    5.10    1.50
  -7  -7  -1   -1.70    1.30
  -7  -7  -1    0.00    1.70
  -6  -8   1    3.80    1.70
  -5  -8   1   13.20    2.10
  -5  -8   1    9.90    1.70
  -4  -8   1   15.60    2.20
   4  -8  -1   16.40    2.30
  -3  -8   1   66.69    3.40
   3  -8  -1   57.69    2.90
  -2  -8   1   37.20    2.90
   2  -8  -1   29.50    2.40
  -1  -8   1   19.40    1.90
   1  -8  -1   16.50    2.00
   0  -8  -1    0.60    1.20
   0  -8   1    1.40    1.30
  -1  -8  -1    4.60    1.50
   1  -8   1    2.00    1.30
  -2  -8  -1   -0.30    1.20
   2  -8   1   -1.50    1.20
  -3  -8  -1    3.70    1.50
   3  -8   1    3.60    1.40
  -4  -8  -1   10.70    1.90
  -5  -8  -1   17.60    2.20
  -6  -8  -1   15.60    2.20
  -6  -8  -1   15.50    2.30
  -4  -9   1   20.00    2.50
  -3  -9   1    4.00    1.70
   3  -9  -1   -1.40    1.30
   2  -9  -1   16.00    1.90
  -2  -9   1   22.00    2.40
  -1  -9   1   -1.50    1.40
   1  -9  -1    1.10    1.50
   0  -9  -1    8.70    1.80
   0  -9   1    7.70    1.90
   1  -9   1   15.90    2.10
  -1  -9  -1   15.70    2.20
   2  -9   1   37.70    3.20
  -2  -9  -1   35.90    3.20
  -3  -9  -1    6.70    1.80
  -4  -9  -1    0.30    1.60
  -1 -10   1    0.60    1.70
   1 -10  -1    3.40    1.70
   0 -10   1    8.60    2.10
   0 -10  -1   11.60    2.10
  -1 -10  -1   -1.50    1.60
   1 -10   1   -1.10    1.60
 -10   0   2   34.50    2.90
 -10   0   2   31.00    2.90
  10   0  -2   34.10    2.70
  -9   0   2    3.70    1.40
   9   0  -2    4.40    1.60
  -9   0   2    4.40    1.70
  -8   0   2   -1.00    1.00
   8   0  -2   -0.70    1.20
  -8   0   2   -1.80    1.30
  -7   0   2    7.70    1.20
  -7   0   2    5.20    1.30
  -6   0   2    1.40    0.90
  -6   0   2    1.90    0.80
  -5   0   2  118.69    3.00
  -5   0   2  115.69    3.10
   4   0  -2   15.30    0.70
  -4   0   2   15.50    1.10
  -4   0   2   14.40    1.00
  -3   0   2   33.60    1.30
  -3   0   2   30.80    1.10
  -2   0   2 9999.00  200.58
  -2   0   2 9986.40  192.88
   1   0  -2  218.78    4.10
  -1   0   2  225.38    4.10
   1   0  -2  221.08    4.10
  -1   0   2  227.88    4.20
  -1   0   2  220.08    4.10
   0   0  -2 1678.33   29.50
   0   0   2 1684.53   29.60
   0   0   2 1612.94   29.50
  -1   0  -2  164.38    3.10
   1   0   2  159.78    3.10
   1   0   2  164.18    3.10
   2   0   2 2549.04   47.10
  -2   0  -2 2697.93   46.80
  -3   0  -2   37.40    1.50
   3   0   2   41.00    1.30
  -3   0  -2   40.70    1.30
   4   0   2  549.25   10.20
  -4   0  -2  537.45   10.20
  -4   0  -2  542.35   10.40
  -5   0  -2   77.79    2.60
  -5   0  -2   76.19    2.30
   5   0   2   76.39    2.30
   6   0   2   26.50    1.60
  -6   0  -2   28.60    1.90
  -6   0  -2   28.00    1.70
  -7   0  -2    2.60    1.30
   7   0   2    3.50    1.00
  -7   0  -2    1.90    1.00
  -8   0  -2    9.60    1.50
   8   0   2    8.70    1.40
  -8   0  -2    8.20    1.80
  -9   0  -2   10.80    2.20
  -9   0  -2    8.30    1.50
   9   0   2   12.10    1.70
 -10   0  -2    3.60    2.10
 -10   0  -2    2.90    1.50
 -10  -1   2    0.50    1.80
  10  -1  -2    2.70    1.80
 -10  -1   2    2.20    1.50
 -10   1   2    1.40    1.60
 -10   1   2   -0.10    1.60
  10   1  -2    2.70    1.80
   9  -1  -2   12.50    1.90
  -9  -1   2   10.10    2.10
  -9  -1   2   11.20    1.70
  -9   1   2   10.70    1.90
  -9   1   2   11.10    1.70
   8  -1  -2   46.30    2.60
  -8  -1   2   42.40    2.40
  -8  -1   2   46.00    3.00
  -8   1   2   42.90    2.50
  -8   1   2   43.20    2.70
   7  -1  -2   29.80    2.00
  -7  -1   2   32.50    2.30
  -7  -1   2   29.90    1.90
  -7   1   2   27.90    2.00
  -7   1   2   28.30    2.10
  -6  -1   2    5.10    0.90
   6  -1  -2    4.40    0.90
  -6  -1   2    6.90    1.20
   6   1  -2    5.10    1.00
  -6   1   2    5.40    1.00
  -6   1   2    5.40    0.90
   5  -1  -2    0.60    0.70
  -5  -1   2    0.10    0.70
  -5  -1   2    0.40    0.60
  -5   1   2    0.30    0.70
  -5   1   2    0.30    0.60
   5   1  -2    0.20    0.60
  -4  -1   2  497.65    9.20
  -4  -1   2  482.45    9.40
   4  -1  -2  489.05    9.20
  -4   1   2  483.85    9.20
  -4   1   2  488.25    9.20
   4   1  -2  485.25    9.20
  -3  -1   2  179.78    3.80
   3  -1  -2  180.38    3.60
  -3  -1   2  179.08    3.60
  -3   1   2  177.18    3.60
  -3   1   2  172.48    3.60
   3   1  -2  170.98    3.60
   2  -1  -2 7484.25  128.59
  -2  -1   2 7286.07  143.69
   2  -1  -2 7134.09  128.09
  -2  -1   2 7165.98  127.89
  -2  -1   2 7407.96  129.69
  -2   1   2 7278.47  128.79
  -2   1   2 7467.15  141.39
   2   1  -2 7255.37  128.39
  -1  -1   2  117.79    2.40
   1  -1  -2  118.09    2.20
   1  -1  -2  116.79    2.30
  -1  -1   2  118.39    2.20
  -1  -1   2  115.99    2.20
   1  -1  -2  115.59    2.30
   1   1  -2  111.59    2.20
  -1   1   2  114.49    2.30
  -1   1   2  117.59    2.20
  -1   1   2  112.89    2.30
   0  -1   2 1564.34   27.90
   0  -1   2 1568.54   27.90
   0  -1  -2 1622.04   28.30
   0  -1  -2 1566.84   28.10
   0   1   2 1611.64   28.40
   0   1  -2 1598.74   28.10
   0   1   2 1582.04   28.50
   0   1  -2 1616.54   28.10
   0   1  -2 1623.44   28.40
   1  -1   2  794.42   14.30
  -1  -1  -2  819.02   14.30
  -1  -1  -2  800.22   14.30
   1  -1   2  797.52   14.60
  -1   1  -2  804.62   14.30
   1   1   2  827.42   14.30
   1   1   2  822.62   15.00
  -1   1  -2  837.52   14.30
   2  -1   2    6.20    0.50
   2  -1   2    6.70    0.60
  -2  -1  -2    6.80    0.70
  -2  -1  -2    7.10    0.70
  -2  -1  -2    5.40    0.50
  -2   1  -2    5.40    0.60
   2   1   2    8.30    0.60
  -3  -1  -2   26.40    1.30
  -3  -1  -2   27.50    1.10
  -3  -1  -2   27.80    1.00
   3  -1   2   27.10    1.10
  -3   1  -2   26.70    1.20
   3   1   2   27.40    1.10
  -3   1  -2   27.00    1.10
   4  -1   2  110.09    2.70
  -4  -1  -2  111.39    2.40
  -4  -1  -2  117.79    3.00
  -4  -1  -2  107.69    2.70
  -4   1  -2  108.59    2.80
  -4   1  -2  112.09    2.90
   4   1   2  112.99    2.70
  -5  -1  -2   86.09    2.70
  -5  -1  -2   91.69    2.50
   5  -1   2   85.49    2.50
  -5  -1  -2   85.89    2.00
   5   1   2   89.09    2.50
  -5   1  -2   86.39    2.70
  -5   1  -2   88.59    2.50
   6  -1   2    1.50    0.80
  -6  -1  -2    2.00    1.10
  -6  -1  -2    1.60    0.80
  -6  -1  -2    1.90    0.50
  -6   1  -2    1.30    0.80
  -6   1  -2    1.80    1.00
   6   1   2    3.00    0.90
  -7  -1  -2    6.70    1.10
  -7  -1  -2    5.80    1.50
   7  -1   2    6.50    1.20
   7   1   2    7.60    1.20
  -7   1  -2    4.80    1.10
  -7   1  -2    7.00    1.50
   8  -1   2    0.70    1.20
  -8  -1  -2    3.00    1.10
  -8  -1  -2    0.80    1.60
  -8   1  -2   -0.20    1.40
  -8   1  -2    1.00    1.10
   8   1   2    2.20    1.20
  -9  -1  -2   30.30    2.40
  -9  -1  -2   31.20    2.80
  -9   1  -2   39.00    3.20
  -9   1  -2   28.80    2.50
   9   1   2   28.40    2.50
 -10  -1  -2   14.90    2.00
 -10  -1  -2   19.30    2.70
 -10   1  -2   18.90    2.20
 -10   1  -2   21.90    2.70
  10   1   2   17.10    2.10
 -10  -2   2   18.00    2.10
  10  -2  -2   14.50    2.00
 -10  -2   2   15.90    2.70
 -10   2   2   13.30    2.10
  10   2  -2   15.70    2.30
 -10   2   2   15.20    2.20
  -9  -2   2    6.80    2.10
  -9  -2   2    7.40    1.50
   9  -2  -2    7.70    1.70
  -9   2   2    9.90    1.70
  -9   2   2    4.50    1.50
   8  -2  -2   -0.60    1.20
  -8  -2   2   -0.80    1.00
  -8  -2   2    1.30    1.50
  -8   2   2    1.60    1.20
  -8   2   2    0.60    1.20
  -7  -2   2    0.10    1.20
   7  -2  -2   -0.10    1.00
  -7  -2   2   -0.20    0.80
  -7   2   2    0.50    1.00
  -7   2   2   -1.70    0.90
   7   2  -2   -1.60    0.90
   6  -2  -2   59.99    2.30
  -6  -2   2   57.99    2.60
  -6  -2   2   56.89    2.10
   6   2  -2   56.89    2.20
  -6   2   2   59.49    2.30
  -6   2   2   56.29    2.20
   5  -2  -2  120.19    3.10
  -5  -2   2  123.29    3.40
  -5  -2   2  123.09    3.00
  -5   2   2  122.19    3.10
  -5   2   2  123.39    3.10
   5   2  -2  123.49    3.10
   4  -2  -2  708.13   12.80
  -4  -2   2  715.93   12.70
  -4  -2   2  673.23   13.10
  -4   2   2  691.03   12.70
   4   2  -2  692.03   12.80
  -4   2   2  696.23   12.80
   3  -2  -2   17.40    1.00
  -3  -2   2   16.40    0.80
  -3  -2   2   18.30    1.20
   3  -2  -2   16.40    0.80
   3   2  -2   15.80    0.90
  -3   2   2   16.20    0.90
  -3   2   2   17.40    0.80
   2  -2  -2  176.18    3.40
   2  -2  -2  171.98    3.30
   2  -2  -2  173.18    3.40
  -2  -2   2  180.88    3.30
  -2  -2   2  178.88    3.70
  -2  -2   2  170.38    3.30
  -2  -2   2  177.18    3.70
  -2   2   2  177.78    3.50
   2   2  -2  179.08    3.40
  -2   2   2  180.78    3.30
  -1  -2   2  234.08    4.50
   1  -2  -2  233.28    4.40
  -1  -2   2  233.98    4.50
   1  -2  -2  228.18    4.20
   1  -2  -2  223.78    4.20
  -1   2   2  223.98    4.20
  -1   2   2  228.98    4.20
   1   2  -2  225.88    4.10
   1   2  -2  227.48    4.10
   0  -2   2  816.72   14.50
   0  -2   2  835.92   14.40
   0  -2  -2  806.52   14.50
   0  -2  -2  819.12   14.10
   0  -2  -2  790.12   14.10
   0  -2  -2  792.42   14.20
   0   2  -2  802.42   14.30
   0   2   2  821.42   14.20
   0   2   2  796.42   14.20
  -1  -2  -2    0.80    0.30
  -1  -2  -2    0.70    0.30
  -1  -2  -2    0.20    0.40
  -1  -2  -2    1.00    0.40
   1   2   2    0.50    0.30
   1   2   2    0.70    0.30
  -1   2  -2    0.70    0.30
  -1   2  -2    0.70    0.30
   2  -2   2   11.50    0.60
  -2  -2  -2   11.20    0.90
  -2  -2  -2   12.40    0.90
   2  -2   2   11.80    0.70
  -2  -2  -2   11.60    0.70
  -2  -2  -2   10.70    0.70
  -2   2  -2   12.10    0.80
   2   2   2   11.60    0.70
  -2   2  -2   10.80    0.60
  -3  -2  -2   16.80    0.90
  -3  -2  -2   18.60    1.00
   3  -2   2   17.10    0.90
  -3  -2  -2   17.20    1.20
  -3   2  -2   17.30    1.00
   3   2   2   17.00    0.90
  -3   2  -2   17.20    0.70
   4  -2   2  240.88    4.80
  -4  -2  -2  238.38    4.80
  -4  -2  -2  237.68    4.90
  -4  -2  -2  233.28    5.20
   4   2   2  243.08    4.90
  -4   2  -2  229.58    4.90
  -4   2  -2  235.88    5.00
  -5  -2  -2   24.20    1.70
  -5  -2  -2   22.80    1.40
  -5  -2  -2   23.10    1.20
   5  -2   2   22.20    1.40
  -5   2  -2   21.30    1.50
  -5   2  -2   22.60    1.60
   5   2   2   20.80    1.40
  -6  -2  -2    0.20    1.00
  -6  -2  -2    1.40    0.60
   6  -2   2    1.30    0.80
  -6  -2  -2   -0.10    0.80
  -6   2  -2   -0.30    0.90
   6   2   2    1.20    0.90
  -6   2  -2    1.80    1.10
  -7  -2  -2   14.00    1.80
  -7  -2  -2   12.70    1.30
  -7   2  -2   12.70    1.60
  -7   2  -2   12.40    1.40
   7   2   2   14.40    1.50
  -8  -2  -2   18.00    1.60
  -8  -2  -2   21.00    2.40
  -8   2  -2   20.20    1.90
  -8   2  -2   20.70    2.20
   8   2   2   22.30    1.90
   9  -2   2    7.80    1.60
  -9  -2  -2    7.00    2.10
  -9  -2  -2    8.40    1.40
  -9   2  -2   10.20    1.90
  -9   2  -2    8.50    1.60
   9   2   2    8.20    1.60
  -9  -3   2    1.60    1.20
  -9  -3   2    3.00    1.90
   9  -3  -2    1.60    1.50
  -9   3   2   -0.50    1.40
   8  -3  -2   28.90    2.10
  -8  -3   2   22.20    2.00
  -8  -3   2   26.90    2.60
   8   3  -2   27.50    2.30
  -8   3   2   25.60    2.10
  -8   3   2   28.70    2.30
   7  -3  -2   15.10    1.50
  -7  -3   2   13.30    1.30
  -7  -3   2   15.20    1.90
   7   3  -2   14.90    1.50
  -7   3   2   17.10    1.70
  -7   3   2   15.50    1.60
   6  -3  -2  207.58    4.80
  -6  -3   2  216.08    5.40
  -6  -3   2  208.88    4.60
  -6   3   2  216.68    5.00
  -6   3   2  208.38    4.70
   6   3  -2  202.08    4.90
  -5  -3   2   34.90    2.00
   5  -3  -2   42.50    1.70
  -5  -3   2   39.60    1.50
  -5   3   2   42.30    1.80
   5   3  -2   40.70    1.70
  -5   3   2   39.70    1.60
   4  -3  -2   10.90    0.80
  -4  -3   2   12.90    0.90
  -4  -3   2   11.60    1.20
  -4  -3   2   10.50    1.00
   4  -3  -2   14.10    1.00
  -4   3   2   13.00    0.90
  -4   3   2   15.70    1.10
   4   3  -2   10.30    0.90
  -3  -3   2  143.49    2.80
   3  -3  -2  146.29    3.00
   3  -3  -2  145.59    3.00
  -3  -3   2  141.69    3.40
  -3  -3   2  143.39    3.40
  -3  -3   2  139.79    2.80
   3   3  -2  144.29    3.10
  -3   3   2  139.39    3.10
  -3   3   2  145.99    2.90
   2  -3  -2  230.68    4.30
  -2  -3   2  225.18    4.80
   2  -3  -2  231.38    4.60
   2  -3  -2  228.78    4.30
  -2  -3   2  232.08    4.80
   2   3  -2  230.68    4.30
  -2   3   2  226.38    4.40
   1  -3  -2  119.09    2.70
  -1  -3   2  120.69    2.90
  -1  -3   2  118.19    2.70
  -1   3   2  119.19    2.40
   0  -3  -2  580.94   10.60
   0  -3  -2  601.34   11.00
   0  -3   2  598.94   11.00
   0  -3   2  617.34   10.80
   0   3   2  601.94   10.60
   0   3   2  586.54   10.60
   1  -3   2    3.80    0.60
  -1  -3  -2    3.80    0.50
  -1  -3  -2    2.90    0.60
   1   3   2    5.00    0.40
  -1   3  -2    4.00    0.30
  -2  -3  -2 1467.45   26.40
  -2  -3  -2 1521.05   26.80
  -2  -3  -2 1507.75   26.90
  -2  -3  -2 1527.85   26.40
  -2   3  -2 1526.05   26.50
   2   3   2 1527.65   26.60
  -3  -3  -2    3.40    0.50
   3  -3   2    2.80    0.50
   3  -3   2    3.10    0.50
  -3  -3  -2    3.30    0.70
  -3  -3  -2    2.90    0.70
  -3   3  -2    3.80    0.60
   3   3   2    3.40    0.60
  -4  -3  -2   67.89    2.30
  -4  -3  -2   65.49    2.10
  -4  -3  -2   64.99    1.90
   4   3   2   65.79    2.00
  -4   3  -2   65.79    2.00
  -4   3  -2   68.29    2.00
  -5  -3  -2   53.89    1.90
  -5  -3  -2   51.29    2.30
  -5  -3  -2   53.79    2.00
  -5   3  -2   55.89    2.10
   5   3   2   54.89    2.00
  -5   3  -2   55.89    2.10
  -6  -3  -2   -0.50    0.80
  -6  -3  -2   -1.00    1.10
  -6  -3  -2   -1.20    0.70
  -6   3  -2   -0.30    0.90
   6   3   2   -1.30    0.80
  -6   3  -2   -0.70    0.90
  -7  -3  -2   17.20    2.10
   7  -3   2   15.60    1.50
  -7  -3  -2   15.40    1.40
  -7   3  -2   12.90    1.50
   7   3   2   15.50    1.50
  -7   3  -2   17.00    1.70
  -8  -3  -2   -0.50    1.00
  -8  -3  -2   -0.90    1.60
   8  -3   2   -2.30    1.10
   8   3   2    0.30    1.10
  -8   3  -2   -2.60    1.20
  -8   3  -2    0.90    1.40
  -9  -3  -2    6.60    1.40
  -9  -3  -2   10.70    2.30
   9  -3   2    4.80    1.50
   9   3   2    8.20    1.60
  -9   3  -2    4.80    1.50
  -9   3  -2   10.20    1.90
  -9  -4   2   -0.80    1.80
   9  -4  -2    0.50    1.40
  -9   4   2   -1.60    1.30
   8  -4  -2   97.79    3.40
  -8  -4   2   99.19    4.30
  -8  -4   2   99.59    3.20
  -8   4   2  105.49    3.80
   8   4  -2   96.79    3.60
  -7  -4   2   23.10    1.70
   7  -4  -2   26.20    2.00
  -7  -4   2   25.20    2.40
   7   4  -2   25.50    1.90
  -7   4   2   23.00    2.10
  -6  -4   2   15.40    1.70
   6  -4  -2   18.10    1.60
  -6  -4   2   15.60    1.30
  -6   4   2   17.00    1.40
   6   4  -2   16.00    1.40
  -6   4   2   18.30    1.50
  -5  -4   2   83.49    2.80
  -5  -4   2   85.39    3.00
   5  -4  -2   83.59    2.10
  -5  -4   2   86.49    2.20
   5  -4  -2   85.59    2.40
  -5   4   2   82.59    2.20
   5   4  -2   86.09    2.60
  -5   4   2   90.99    2.70
  -4  -4   2   56.99    2.30
   4  -4  -2   60.99    1.80
  -4  -4   2   58.89    1.50
  -4  -4   2   58.89    2.20
   4  -4  -2   58.89    1.70
  -4   4   2   58.99    1.90
  -4   4   2   57.69    1.50
   4   4  -2   59.49    1.90
   3  -4  -2   29.60    1.30
  -3  -4   2   27.00    1.60
  -3  -4   2   29.80    1.60
   3  -4  -2   29.90    1.00
   3  -4  -2   30.20    1.00
  -3   4   2   31.00    1.20
   3   4  -2   29.90    1.20
  -2  -4   2   28.80    1.60
  -2  -4   2   30.10    1.40
   2  -4  -2   32.00    1.40
   2   4  -2   30.50    0.90
  -2   4   2   27.70    1.00
  -1  -4   2    2.30    0.70
  -1  -4   2    2.00    0.60
   1  -4  -2    2.60    0.70
  -1   4   2    2.70    0.40
   0  -4  -2  261.97    4.90
   0  -4   2  267.07    5.10
   0  -4   2  266.27    5.50
   0  -4  -2  264.17    5.50
   0   4   2  261.47    4.80
  -1  -4  -2  113.49    2.50
   1  -4   2  116.29    2.90
  -1  -4  -2  111.29    2.90
   1   4   2  110.89    2.30
   2  -4   2  269.27    5.40
  -2  -4  -2  260.07    5.60
  -2  -4  -2  257.57    5.30
  -2   4  -2  257.27    4.90
   2   4   2  257.77    5.00
  -3  -4  -2   35.00    1.00
  -3  -4  -2   34.20    1.60
  -3  -4  -2   34.40    1.70
   3   4   2   35.80    1.30
  -3   4  -2   36.80    1.30
  -4  -4  -2   33.70    1.20
  -4  -4  -2   31.20    1.80
  -4  -4  -2   32.20    1.90
   4  -4   2   31.20    1.20
  -4   4  -2   32.10    1.50
  -4   4  -2   33.20    1.50
   4   4   2   35.00    1.50
  -5  -4  -2  141.09    3.30
   5  -4   2  141.69    3.20
  -5  -4  -2  139.79    3.80
  -5  -4  -2  137.49    4.00
  -5   4  -2  141.79    3.60
  -5   4  -2  140.29    3.50
   5   4   2  139.99    3.50
   6  -4   2   22.90    1.60
  -6  -4  -2   22.20    1.80
  -6  -4  -2   22.60    1.50
  -6  -4  -2   24.60    2.30
  -6   4  -2   26.70    1.80
   6   4   2   22.20    1.80
  -6   4  -2   24.60    1.80
  -7  -4  -2    0.80    0.90
  -7  -4  -2    2.80    1.10
  -7  -4  -2    3.20    1.50
   7  -4   2    2.10    1.00
  -7   4  -2    3.30    1.20
   7   4   2    1.20    1.00
  -7   4  -2    2.20    1.10
   8  -4   2   27.80    2.10
  -8  -4  -2   22.20    2.00
  -8  -4  -2   35.00    3.10
   8   4   2   29.60    2.30
  -8   4  -2   28.80    2.40
  -9  -4  -2   15.00    2.40
   9  -4   2   10.20    1.60
  -9  -4  -2    8.40    1.40
   9   4   2    7.90    1.60
  -9   4  -2   10.40    1.70
  -8  -5   2   10.60    2.10
  -8   5   2    7.50    1.60
   8   5  -2    7.20    1.50
  -7  -5   2    5.30    1.70
   7  -5  -2    6.20    1.60
  -7   5   2    9.30    1.50
   7   5  -2    9.00    1.40
  -6  -5   2   10.80    1.80
   6  -5  -2   10.20    1.00
  -6   5   2   12.90    1.40
   6   5  -2   10.70    1.20
  -5  -5   2   -0.40    1.00
  -5  -5   2   -0.50    0.90
   5  -5  -2   -0.30    0.60
   5   5  -2    0.40    0.80
  -5   5   2   -0.40    0.80
  -4  -5   2   24.40    1.90
   4  -5  -2   27.10    1.50
  -4  -5   2   25.30    2.00
   4   5  -2   22.70    1.40
  -4   5   2   25.40    1.50
   3  -5  -2   24.00    1.50
  -3  -5   2   26.20    1.70
  -3  -5   2   24.60    1.80
   3   5  -2   18.90    1.10
  -3   5   2   23.10    1.30
  -2  -5   2  166.28    4.20
  -2  -5   2  165.88    3.90
   2  -5  -2  171.38    4.00
  -2   5   2  169.58    3.50
   2   5  -2  164.68    3.30
  -1  -5   2   41.40    2.00
   1  -5  -2   40.50    1.80
  -1  -5   2   39.50    1.50
  -1   5   2   40.80    1.20
   0  -5   2  102.39    3.00
   0  -5  -2  107.29    3.00
   1  -5   2  276.67    5.80
  -1  -5  -2  271.37    5.90
  -1  -5  -2  264.97    5.20
   1   5   2  260.37    5.00
   2  -5   2    3.40    0.90
  -2  -5  -2    6.00    1.00
  -2  -5  -2    7.30    0.80
   2   5   2    6.40    0.60
  -2   5  -2    5.50    0.60
  -3  -5  -2    1.50    0.80
  -3  -5  -2    0.30    0.90
   3   5   2    2.20    0.60
  -3   5  -2    1.80    0.60
  -4  -5  -2  140.59    3.80
  -4  -5  -2  141.69    3.90
  -4   5  -2  136.29    3.20
  -4   5  -2  141.79    3.40
   4   5   2  137.69    3.40
  -5  -5  -2    1.20    0.80
  -5  -5  -2    2.70    1.20
  -5  -5  -2    1.60    1.10
  -5   5  -2    1.70    0.90
   5   5   2    0.90    0.80
  -6  -5  -2   24.90    2.20
  -6  -5  -2   20.20    2.00
   6   5   2   22.80    1.80
  -6   5  -2   25.00    1.80
  -7  -5  -2    9.80    2.00
  -7  -5  -2   10.60    1.50
  -7   5  -2   13.30    1.50
   7   5   2   10.10    1.40
  -8  -5  -2   12.80    2.20
  -8   5  -2   14.10    1.70
   8   5   2   11.30    1.50
  -8  -6   2   -2.10    1.60
  -8   6   2    0.10    1.30
  -7  -6   2   -0.30    1.50
  -7   6   2   -0.80    1.10
  -6  -6   2   -0.20    1.30
  -6   6   2   -1.70    1.00
  -5  -6   2    2.70    1.20
  -5  -6   2    3.20    1.30
  -5   6   2    3.20    1.00
   4  -6  -2    8.00    1.10
  -4  -6   2   10.40    1.40
  -4  -6   2    9.60    1.40
  -4   6   2    7.60    1.00
   3  -6  -2   37.40    2.00
  -3  -6   2   39.80    2.00
  -3  -6   2   36.10    2.30
  -3   6   2   38.40    1.60
  -2  -6   2   10.80    1.10
  -2  -6   2    9.20    1.40
   2  -6  -2   10.90    1.20
  -2   6   2    8.50    0.80
  -1  -6   2   42.80    1.70
   1  -6  -2   41.60    2.20
  -1  -6   2   41.20    2.20
  -1   6   2   41.30    1.40
   0  -6  -2   38.30    2.10
   0  -6   2   36.00    2.20
   1  -6   2    3.10    1.10
  -1  -6  -2    5.80    0.70
  -1  -6  -2    5.80    1.10
   1   6   2    4.90    0.70
   2  -6   2  296.17    6.40
  -2  -6  -2  280.67    5.90
  -2  -6  -2  285.47    6.50
   2   6   2  288.77    5.80
  -3  -6  -2   20.20    2.00
  -3  -6  -2   19.00    1.60
   3   6   2   18.60    1.10
  -4  -6  -2   11.00    1.40
  -4  -6  -2   11.00    1.50
   4   6   2    9.80    1.00
  -5  -6  -2   -0.40    1.10
  -5  -6  -2   -1.70    1.00
   5   6   2    0.10    0.80
  -5   6  -2   -0.70    1.30
  -6  -6  -2    3.20    1.30
  -6  -6  -2    4.00    1.50
  -6   6  -2    2.50    1.30
   6   6   2    3.40    1.00
  -7  -6  -2    9.70    2.00
  -7  -6  -2    6.60    1.50
  -7   6  -2    8.70    1.80
   7   6   2    7.80    1.30
  -8  -6  -2   -0.20    1.70
   8   6   2   -1.10    1.60
  -7  -7   2    2.40    1.60
  -6  -7   2    5.80    1.70
  -5  -7   2   10.50    1.70
  -5  -7   2    7.70    1.60
   4  -7  -2    9.20    1.30
  -4  -7   2   13.70    1.60
  -4  -7   2   12.20    1.70
   3  -7  -2   -0.40    1.00
  -3  -7   2    0.60    1.00
  -3  -7   2   -0.10    1.30
  -2  -7   2   69.39    2.50
  -2  -7   2   68.19    3.20
   2  -7  -2   73.69    2.90
  -1  -7   2   28.50    2.40
  -1  -7   2   30.70    1.60
   1  -7  -2   31.00    2.20
   0  -7  -2   31.00    2.30
   0  -7   2   35.20    2.40
  -1  -7  -2   45.20    2.70
   1  -7   2   47.50    2.60
   2  -7   2   56.99    2.70
  -2  -7  -2   54.99    2.90
  -3  -7  -2    4.80    1.30
  -3  -7  -2    1.60    1.00
  -4  -7  -2    2.70    1.30
  -4  -7  -2   -0.80    1.00
  -5  -7  -2   36.00    2.70
  -5  -7  -2   34.20    2.90
  -6  -7  -2   21.00    2.30
  -6  -7  -2   19.50    2.20
  -7  -7  -2    6.00    1.70
  -7  -7  -2    7.20    2.00
  -6  -8   2   54.69    3.40
  -5  -8   2   21.20    2.10
  -4  -8   2   24.70    2.50
   4  -8  -2   18.80    1.90
  -4  -8   2   20.10    2.30
  -3  -8   2    0.40    1.40
   3  -8  -2   -1.40    1.10
   2  -8  -2   -0.70    1.20
  -2  -8   2    0.90    1.40
   1  -8  -2   -1.70    1.20
  -1  -8   2   -1.10    1.20
   0  -8   2    0.10    1.30
   0  -8  -2   -1.20    1.20
  -1  -8  -2    0.20    1.20
   1  -8   2   -0.90    1.20
  -2  -8  -2    3.20    1.50
  -3  -8  -2    1.40    1.30
  -4  -8  -2   23.60    2.50
  -5  -8  -2    7.60    1.80
  -6  -8  -2   20.10    2.40
  -4  -9   2    7.70    2.00
   3  -9  -2    5.70    1.60
  -3  -9   2    6.00    1.90
  -2  -9   2    1.90    1.70
   2  -9  -2    2.70    1.40
  -1  -9   2    0.50    1.60
   1  -9  -2    0.40    1.40
   0  -9  -2   21.70    2.20
   0  -9   2   17.50    2.30
   1  -9   2   13.80    2.10
  -1  -9  -2   13.20    1.90
  -2  -9  -2    2.90    1.70
  -3  -9  -2    8.70    1.90
  -4  -9  -2    1.00    1.60
   1 -10  -2   20.50    2.40
   0 -10  -2   31.20    3.00
  -1 -10  -2    3.20    1.80
 -10   0   3    0.10    1.70
  10   0  -3    1.70    1.70
 -10   0   3   -2.80    1.30
  -9   0   3    0.30    1.30
  -9   0   3   -2.20    1.40
   9   0  -3   -2.00    1.40
   8   0  -3   -0.70    1.20
  -8   0   3   -1.30    1.10
  -8   0   3   -2.10    1.20
  -7   0   3   -1.90    1.00
  -7   0   3   -1.30    0.80
   7   0  -3   -1.20    0.90
   6   0  -3   -1.60    0.70
  -6   0   3    0.50    0.90
  -6   0   3   -0.80    0.70
   5   0  -3   -0.90    0.60
  -5   0   3    0.60    0.70
  -5   0   3   -0.40    0.60
  -4   0   3    0.30    0.50
   4   0  -3   -0.20    0.50
  -4   0   3    0.40    0.60
  -3   0   3    0.00    0.40
   3   0  -3    0.90    0.50
  -3   0   3   -0.60    0.50
  -2   0   3   -0.90    0.40
  -2   0   3   -0.10    0.40
   2   0  -3    0.40    0.40
  -1   0   3    0.10    0.30
   1   0  -3    0.10    0.30
  -1   0   3    0.40    0.30
   1   0  -3    0.80    0.40
  -1   0   3    0.40    0.40
   0   0   3    0.00    0.30
   0   0  -3    0.20    0.30
   0   0   3    0.10    0.30
   1   0   3    0.60    0.30
   1   0   3    0.10    0.30
  -1   0  -3    0.30    0.40
  -2   0  -3   -0.10    0.40
   2   0   3   -0.10    0.40
   3   0   3    0.00    0.40
  -3   0  -3    1.10    0.60
  -3   0  -3   -0.10    0.50
  -4   0  -3    0.10    0.70
   4   0   3   -0.10    0.50
  -4   0  -3    0.20    0.50
   5   0   3    0.30    0.60
  -5   0  -3   -1.20    0.80
  -5   0  -3    0.40    0.60
  -6   0  -3   -0.50    0.70
   6   0   3   -0.40    0.70
  -6   0  -3    0.30    1.00
  -7   0  -3   -0.30    0.90
   7   0   3   -0.60    0.90
  -7   0  -3   -0.10    1.20
  -8   0  -3    0.40    1.50
   8   0   3   -2.50    1.00
  -8   0  -3   -0.30    1.10
   9   0   3   -3.00    1.10
  -9   0  -3   -0.90    1.20
  -9   0  -3   -1.50    1.70
 -10   0  -3   -1.60    1.80
 -10   0  -3    0.50    1.50
 -10  -1   3   -1.20    1.70
 -10  -1   3    2.80    1.50
  10  -1  -3    2.00    1.80
  10   1  -3   -0.10    1.70
 -10   1   3    1.30    1.60
 -10   1   3    0.50    1.50
  -9  -1   3    9.20    1.60
  -9  -1   3    8.30    1.90
   9  -1  -3    6.80    1.70
  -9   1   3    5.70    1.60
  -9   1   3    6.30    1.70
   9   1  -3    6.10    1.70
  -8  -1   3   -1.00    1.30
   8  -1  -3    1.00    1.30
  -8  -1   3   -0.60    1.00
  -8   1   3   -1.40    1.10
  -8   1   3    0.00    1.10
   8   1  -3    0.50    1.30
  -7  -1   3   72.69    3.10
  -7  -1   3   71.99    2.60
   7  -1  -3   67.29    2.70
  -7   1   3   72.89    2.80
  -7   1   3   66.49    2.60
  -6  -1   3    1.90    1.00
  -6  -1   3    0.90    0.80
   6  -1  -3    2.10    0.90
  -6   1   3    2.20    0.80
  -6   1   3    1.00    0.90
   5  -1  -3   64.79    2.10
  -5  -1   3   65.79    2.30
  -5  -1   3   63.69    2.00
  -5   1   3   64.69    2.10
  -5   1   3   61.59    2.10
   4  -1  -3 2012.00   35.70
  -4  -1   3 2040.90   35.90
  -4  -1   3 2056.29   35.70
  -4   1   3 2012.20   35.70
  -4   1   3 1984.50   35.70
  -3  -1   3   22.60    1.00
   3  -1  -3   21.60    1.10
  -3  -1   3   22.50    1.20
  -3   1   3   21.60    1.00
  -3   1   3   19.70    1.00
   2  -1  -3  207.78    4.00
  -2  -1   3  211.78    4.00
   2  -1  -3  191.18    4.10
  -2  -1   3  201.78    4.20
  -2  -1   3  207.48    4.00
  -2   1   3  203.88    4.00
   2   1  -3  207.38    4.00
  -2   1   3  211.38    4.00
   1  -1  -3    7.10    0.60
  -1  -1   3    6.20    0.50
  -1  -1   3    6.60    0.50
   1  -1  -3    5.40    0.60
  -1  -1   3    7.00    0.60
   1  -1  -3    6.10    0.50
  -1   1   3    6.00    0.50
  -1   1   3    6.30    0.60
  -1   1   3    7.50    0.60
   1   1  -3    6.20    0.50
   1   1  -3    6.40    0.60
   0  -1   3  263.87    4.90
   0  -1  -3  275.57    5.00
   0  -1   3  269.47    4.90
   0  -1  -3  252.87    4.90
   0   1   3  266.67    4.90
   0   1  -3  280.17    4.90
   0   1   3  278.47    5.00
   0   1  -3  261.67    4.90
  -1  -1  -3  238.58    4.60
   1  -1   3  245.18    4.50
  -1  -1  -3  250.17    4.60
   1  -1   3  244.58    4.50
  -1   1  -3  237.68    4.60
   1   1   3  248.18    4.60
  -1   1  -3  252.87    4.60
  -2  -1  -3    5.00    0.50
   2  -1   3    5.70    0.50
  -2   1  -3    5.40    0.60
   2   1   3    5.90    0.50
  -3  -1  -3   98.19    2.60
  -3  -1  -3   97.59    2.40
   3  -1   3   98.89    2.30
   3   1   3   97.79    2.30
  -3   1  -3   99.49    2.40
   4  -1   3  396.36    7.50
  -4  -1  -3  390.36    7.30
  -4  -1  -3  387.96    7.80
  -4   1  -3  390.56    7.80
   4   1   3  399.76    7.60
  -4   1  -3  381.76    7.60
  -5  -1  -3   30.40    1.90
  -5  -1  -3   34.90    1.20
  -5  -1  -3   32.80    1.60
   5  -1   3   30.50    1.50
  -5   1  -3   29.00    1.60
  -5   1  -3   32.10    1.80
   5   1   3   32.10    1.50
  -6  -1  -3   64.89    2.70
   6  -1   3   62.59    2.30
  -6  -1  -3   66.79    2.40
  -6  -1  -3   63.79    1.70
  -6   1  -3   61.59    2.60
  -6   1  -3   62.09    2.40
   6   1   3   64.09    2.30
   7  -1   3    0.00    0.90
  -7  -1  -3   -0.50    1.20
  -7  -1  -3   -0.40    0.90
  -7   1  -3   -0.40    1.00
   7   1   3   -0.30    0.90
  -7   1  -3    0.30    1.20
  -8  -1  -3   -1.50    1.50
  -8  -1  -3   -0.60    1.00
   8  -1   3   -1.00    1.10
  -8   1  -3    2.80    1.60
   8   1   3    2.20    1.20
  -8   1  -3    1.10    1.20
  -9  -1  -3   26.20    2.80
  -9  -1  -3   19.60    1.90
   9   1   3   21.10    2.00
  -9   1  -3   25.30    2.60
  -9   1  -3   28.80    2.50
  10  -2  -3   16.70    2.30
 -10  -2   3   15.90    2.50
 -10  -2   3   12.10    1.80
  10   2  -3   11.40    2.20
 -10   2   3   12.50    2.10
  -9  -2   3    5.60    2.00
   9  -2  -3    5.30    1.60
  -9  -2   3    5.90    1.50
  -9   2   3    3.70    1.50
   9   2  -3    5.90    1.70
  -9   2   3    4.10    1.60
  -8  -2   3   -0.20    1.40
   8  -2  -3   -0.70    1.20
  -8  -2   3    1.70    1.10
  -8   2   3    0.60    1.20
  -8   2   3    1.40    1.20
  -7  -2   3    3.90    1.20
  -7  -2   3    3.80    1.00
   7  -2  -3    4.80    1.20
  -7   2   3    4.00    1.10
  -7   2   3    5.10    1.20
  -6  -2   3  457.35    8.90
   6  -2  -3  449.86    8.90
  -6  -2   3  443.56    9.40
  -6   2   3  442.66    8.90
  -6   2   3  447.36    9.00
   5  -2  -3    3.20    0.80
  -5  -2   3    3.90    0.90
  -5  -2   3    2.70    0.70
  -5   2   3    5.10    0.80
   5   2  -3    3.80    0.80
  -5   2   3    4.10    0.80
  -4  -2   3 1271.07   22.20
   4  -2  -3 1255.67   22.30
  -4  -2   3 1238.58   22.60
  -4   2   3 1239.58   22.30
  -4   2   3 1231.28   22.20
   4   2  -3 1236.18   22.30
  -3  -2   3  122.89    3.00
  -3  -2   3  122.79    2.60
   3  -2  -3  125.09    2.80
  -3   2   3  122.09    2.80
   3   2  -3  120.69    2.70
  -3   2   3  127.29    2.70
   2  -2  -3  393.46    7.20
  -2  -2   3  398.36    7.20
   2  -2  -3  404.26    7.30
  -2  -2   3  388.86    7.20
  -2  -2   3  401.46    7.60
  -2   2   3  409.56    7.20
  -2   2   3  392.06    7.40
   1  -2  -3    0.50    0.30
  -1  -2   3    1.20    0.40
   1  -2  -3    1.00    0.40
   1  -2  -3    1.20    0.30
   1   2  -3    1.20    0.30
   1   2  -3    1.30    0.30
  -1   2   3    1.50    0.40
   0  -2  -3  320.27    6.00
   0  -2  -3  335.77    6.00
   0   2  -3  334.87    5.90
   0   2   3  336.87    6.10
   0   2  -3  329.87    5.90
  -1  -2  -3  398.46    7.40
   1  -2   3  398.96    7.20
  -1  -2  -3  411.66    7.40
   1  -2   3  404.16    7.20
  -1  -2  -3  403.16    7.50
  -1   2  -3  403.86    7.40
   1   2   3  414.36    7.40
  -1   2  -3  423.96    7.40
  -2  -2  -3  631.54   11.70
  -2  -2  -3  643.04   11.50
   2  -2   3  641.14   11.40
  -2  -2  -3  628.84   11.60
   2  -2   3  630.54   11.30
  -2   2  -3  641.14   11.50
   2   2   3  636.84   11.50
   3  -2   3  170.38    3.60
  -3  -2  -3  174.08    3.70
  -3  -2  -3  169.48    3.60
  -3  -2  -3  175.68    3.90
   3   2   3  171.48    3.70
  -3   2  -3  172.78    3.70
  -3   2  -3  187.08    3.60
  -4  -2  -3  275.27    5.60
  -4  -2  -3  272.97    5.50
  -4  -2  -3  276.97    5.90
   4  -2   3  280.47    5.50
  -4   2  -3  273.67    5.70
  -4   2  -3  267.57    5.60
   4   2   3  270.17    5.60
   5  -2   3    1.60    0.70
  -5  -2  -3    2.90    1.00
  -5  -2  -3    3.90    0.70
  -5  -2  -3    1.70    0.70
  -5   2  -3    1.90    0.80
  -5   2  -3    2.10    0.90
   5   2   3    1.50    0.70
  -6  -2  -3   53.49    2.20
  -6  -2  -3   54.59    1.80
   6  -2   3   56.49    2.20
  -6  -2  -3   55.29    2.60
  -6   2  -3   51.09    2.30
  -6   2  -3   53.39    2.50
   6   2   3   55.39    2.20
   7  -2   3  135.79    3.80
  -7  -2  -3  138.49    3.80
  -7  -2  -3  135.89    4.40
  -7   2  -3  133.29    4.00
   7   2   3  141.99    3.90
  -7   2  -3  140.39    4.20
  -8  -2  -3   27.40    2.50
  -8  -2  -3   25.90    2.10
  -8   2  -3   27.70    2.40
  -8   2  -3   29.30    2.70
   8   2   3   25.20    2.20
  -9  -2  -3  130.99    5.00
  -9  -2  -3  126.39    4.10
  -9   2  -3  134.79    4.80
   9   2   3  128.39    4.30
  -9   2  -3  116.49    4.40
  -9  -3   3   17.60    1.80
  -9  -3   3   16.10    2.40
   9  -3  -3   15.20    1.90
  -9   3   3   17.60    2.10
   8  -3  -3   22.90    1.90
  -8  -3   3   20.80    1.70
  -8  -3   3   21.10    2.40
  -8   3   3   15.80    1.80
  -8   3   3   21.20    2.10
   7  -3  -3   64.89    2.70
  -7  -3   3   60.99    3.00
  -7  -3   3   64.79    2.40
  -7   3   3   58.99    2.40
  -7   3   3   61.59    2.70
  -6  -3   3   59.49    2.10
  -6  -3   3   59.19    2.70
   6  -3  -3   62.89    2.40
  -6   3   3   59.49    2.40
   6   3  -3   61.69    2.30
  -6   3   3   60.99    2.20
  -5  -3   3   37.30    2.00
   5  -3  -3   42.00    1.70
  -5  -3   3   35.40    1.50
   5   3  -3   38.90    1.70
  -5   3   3   37.50    1.50
  -5   3   3   40.60    1.80
  -4  -3   3   36.10    1.80
   4  -3  -3   38.00    1.50
   4  -3  -3   37.00    1.30
  -4  -3   3   38.20    1.30
   4   3  -3   34.20    1.40
  -4   3   3   39.60    1.60
  -4   3   3   37.60    1.30
  -3  -3   3   83.19    2.40
  -3  -3   3   83.89    1.80
   3  -3  -3   85.59    2.10
   3  -3  -3   86.69    2.00
  -3  -3   3   81.29    1.80
  -3   3   3   85.29    1.90
  -3   3   3   85.39    2.20
   3   3  -3   79.49    2.00
   2  -3  -3  226.88    4.50
   2  -3  -3  222.38    4.20
   2  -3  -3  215.38    4.20
  -2  -3   3  217.58    4.60
   2   3  -3  217.68    4.20
  -2   3   3  220.98    4.30
   1  -3  -3    7.80    0.50
  -1  -3   3    7.40    0.70
   1  -3  -3    7.90    0.50
   1  -3  -3    8.20    0.70
   1   3  -3    9.00    0.50
  -1   3   3    7.30    0.60
   0  -3  -3   23.30    0.80
   0  -3  -3   21.50    1.20
   0   3   3   23.10    0.80
  -1  -3  -3  477.05    8.90
  -1  -3  -3  474.95    8.40
  -1  -3  -3  459.55    8.30
  -1  -3  -3  469.15    8.60
  -1   3  -3  470.25    8.40
  -1   3  -3  454.65    8.70
   1   3   3  477.05    8.50
  -2  -3  -3  115.99    2.50
  -2  -3  -3  118.49    2.90
  -2  -3  -3  122.29    2.50
  -2  -3  -3  119.49    2.80
   2   3   3  120.79    2.60
  -2   3  -3  115.99    2.50
  -3  -3  -3  211.48    4.30
  -3  -3  -3  213.78    4.70
  -3  -3  -3  218.98    4.60
   3   3   3  212.18    4.40
  -3   3  -3  210.98    4.30
  -4  -3  -3    2.60    0.80
  -4  -3  -3    3.50    0.90
  -4  -3  -3    3.40    0.70
  -4   3  -3    3.00    0.70
   4   3   3    3.10    0.70
  -5  -3  -3   62.79    2.50
  -5  -3  -3   62.29    2.10
  -5  -3  -3   59.09    2.20
   5   3   3   59.59    2.10
  -5   3  -3   62.39    2.20
  -5   3  -3   64.19    2.30
  -6  -3  -3    7.80    1.10
  -6  -3  -3    8.80    1.50
  -6  -3  -3    9.40    1.10
  -6   3  -3   10.80    1.40
   6   3   3   10.40    1.20
  -6   3  -3    9.30    1.20
  -7  -3  -3   14.50    1.90
  -7  -3  -3   11.20    1.30
  -7   3  -3   12.40    1.50
   7   3   3   15.30    1.60
  -7   3  -3   16.20    1.70
   8  -3   3    8.70    1.50
  -8  -3  -3    9.10    1.30
  -8  -3  -3   11.80    2.10
  -8   3  -3   11.80    1.80
   8   3   3   10.70    1.50
  -8   3  -3    8.80    1.60
  -9  -3  -3   10.80    2.30
  -9  -3  -3    9.00    1.50
   9  -3   3   11.40    1.70
  -9   3  -3   13.40    2.10
  -9   3  -3   11.50    1.80
   9   3   3   14.50    1.80
   9  -4  -3    1.50    1.40
  -9  -4   3    2.20    1.90
  -9   4   3    1.60    1.60
  -8  -4   3    0.30    1.00
  -8  -4   3    2.90    1.70
   8  -4  -3    3.70    1.30
  -8   4   3    2.60    1.40
  -7  -4   3   -1.00    0.80
  -7  -4   3   -0.90    1.30
   7  -4  -3    0.10    1.10
  -7   4   3    1.10    1.10
   7   4  -3    1.70    1.00
  -6  -4   3   15.20    1.10
  -6  -4   3   14.70    1.80
   6  -4  -3   16.60    1.40
  -6   4   3   13.30    1.40
   6   4  -3   12.80    1.30
   5  -4  -3   43.70    1.80
   5  -4  -3   39.90    1.50
  -5  -4   3   41.30    2.30
  -5  -4   3   45.50    1.50
  -5   4   3   40.00    1.50
   5   4  -3   41.50    1.80
  -5   4   3   46.40    2.00
  -4  -4   3   -0.50    0.70
   4  -4  -3   -0.50    0.60
   4  -4  -3    0.70    0.60
  -4   4   3   -0.10    0.70
   4   4  -3   -2.00    0.60
  -4   4   3   -1.10    0.40
  -3  -4   3   59.59    2.10
  -3  -4   3   61.29    2.30
   3  -4  -3   63.79    1.90
   3  -4  -3   61.89    1.50
   3  -4  -3   61.19    1.60
   3   4  -3   60.39    1.70
  -3   4   3   63.79    1.90
  -2  -4   3   91.99    2.70
   2  -4  -3   96.99    2.60
  -2  -4   3   97.09    2.60
  -2   4   3   93.49    2.20
   2   4  -3   97.49    2.10
   1  -4  -3   27.50    1.40
  -1  -4   3   24.50    1.50
  -1  -4   3   28.20    1.30
  -1   4   3   28.40    1.00
   0  -4  -3  191.78    3.70
   0  -4   3  198.38    4.40
   0  -4  -3  198.38    4.40
   0   4   3  197.78    3.80
  -1  -4  -3    0.90    0.50
  -1  -4  -3    0.80    0.70
  -1   4  -3    0.90    0.30
   1   4   3    0.60    0.40
  -2  -4  -3    0.10    0.60
  -2  -4  -3    0.10    0.60
   2   4   3    0.30    0.40
  -2   4  -3   -0.10    0.40
  -3  -4  -3   37.50    1.20
  -3  -4  -3   38.70    1.30
  -3  -4  -3   37.80    1.80
  -3  -4  -3   38.80    1.70
  -3   4  -3   37.70    1.40
   3   4   3   41.30    1.50
  -4  -4  -3    0.60    0.50
  -4  -4  -3   -0.70    0.90
  -4  -4  -3   -0.30    0.90
   4  -4   3   -0.60    0.50
  -4   4  -3    0.50    0.70
   4   4   3    0.70    0.60
  -5  -4  -3    0.50    1.00
  -5  -4  -3    1.70    0.70
  -5  -4  -3   -1.00    1.00
   5  -4   3    1.20    0.70
  -5   4  -3    1.80    0.80
  -5   4  -3    3.60    0.90
   5   4   3    0.50    0.80
   6  -4   3   21.90    1.60
  -6  -4  -3   22.60    1.80
  -6  -4  -3   22.70    1.50
  -6  -4  -3   23.80    2.10
  -6   4  -3   24.80    1.90
  -6   4  -3   24.80    1.90
   6   4   3   23.20    1.80
   7  -4   3   17.60    1.40
  -7  -4  -3   18.90    1.60
  -7  -4  -3   22.90    2.30
  -7   4  -3   20.50    1.80
  -7   4  -3   20.10    1.80
   7   4   3   22.30    1.80
  -8  -4  -3    5.40    1.20
   8  -4   3    6.30    1.30
  -8  -4  -3    9.40    2.10
   8   4   3    7.90    1.40
  -8   4  -3    6.50    1.40
  -9  -4  -3    0.60    1.90
   9  -4   3   -1.10    1.30
  -9  -4  -3   -0.60    1.00
   9   4   3   -1.40    1.20
  -9   4  -3    0.90    1.30
  -8  -5   3    6.20    2.00
  -8   5   3    4.50    1.50
  -7  -5   3    6.60    1.70
   7  -5  -3    7.70    1.20
  -7   5   3    9.10    1.40
   7   5  -3    6.20    1.20
   6  -5  -3   12.90    1.10
  -6  -5   3   13.80    1.80
   6   5  -3   13.40    1.30
  -6   5   3   14.60    1.50
   5  -5  -3   18.70    1.30
  -5  -5   3   22.00    2.00
   5  -5  -3   22.30    1.40
  -5   5   3   19.20    1.70
   5   5  -3   20.90    1.40
  -4  -5   3   16.50    1.50
   4  -5  -3   14.70    1.40
  -4  -5   3   16.40    1.50
  -4   5   3   15.80    1.20
   4   5  -3   13.60    1.20
   3  -5  -3  360.96    7.20
  -3  -5   3  357.06    7.60
  -3  -5   3  348.97    7.40
  -3   5   3  367.86    7.00
   3   5  -3  343.17    6.70
  -2  -5   3  370.96    7.80
  -2  -5   3  369.46    7.50
   2  -5  -3  381.56    7.60
  -2   5   3  375.06    7.10
   2   5  -3  368.26    6.80
  -1  -5   3   41.30    1.60
  -1  -5   3   41.80    2.00
   1  -5  -3   45.00    1.90
  -1   5   3   43.30    1.30
   0  -5  -3    2.70    0.80
   0  -5   3    2.40    0.90
   0   5   3    2.10    0.50
  -1  -5  -3   71.49    2.50
   1  -5   3   73.69    2.50
  -1  -5  -3   70.99    1.90
   1   5   3   72.59    1.80
  -2  -5  -3   84.49    2.40
  -2  -5  -3   82.79    2.80
   2   5   3   83.99    2.10
  -2   5  -3   83.89    2.00
  -3  -5  -3   28.90    1.70
  -3  -5  -3   28.50    1.90
   3   5   3   32.10    1.40
  -3   5  -3   28.90    1.30
  -4  -5  -3    6.50    1.20
  -4  -5  -3    4.60    1.20
  -4   5  -3    5.90    0.90
   4   5   3    7.50    0.90
  -5  -5  -3    0.50    1.00
  -5  -5  -3   -0.60    1.10
  -5  -5  -3   -0.70    0.60
  -5   5  -3   -0.40    0.80
   5   5   3   -0.50    0.80
  -5   5  -3   -1.00    0.80
  -6  -5  -3    4.10    1.20
  -6  -5  -3    5.10    1.50
  -6   5  -3    4.50    1.10
   6   5   3    5.50    1.10
  -7  -5  -3   -1.20    1.50
  -7  -5  -3   -2.30    1.00
  -7   5  -3   -0.60    1.00
   7   5   3    1.00    1.00
  -8  -5  -3   -0.90    1.70
   8   5   3    1.20    1.20
  -8   5  -3   -0.30    1.20
  -8  -6   3    2.50    1.80
  -8   6   3    0.80    1.50
  -7  -6   3    0.50    1.50
  -7   6   3   -0.20    1.30
  -6  -6   3    5.80    1.50
  -6   6   3    4.90    1.30
  -5  -6   3  142.19    4.40
  -5   6   3  143.29    3.90
   4  -6  -3   53.09    2.20
  -4  -6   3   54.39    2.70
  -4  -6   3   54.89    2.50
  -4   6   3   52.89    2.10
  -3  -6   3    0.70    0.90
   3  -6  -3   -0.70    0.80
  -3  -6   3   -0.20    1.10
  -3   6   3   -1.40    0.70
  -2  -6   3  100.59    2.90
   2  -6  -3  101.09    3.10
  -2  -6   3  100.29    3.40
  -2   6   3   95.29    2.40
   1  -6  -3  420.66    8.70
  -1  -6   3  411.26    8.20
  -1  -6   3  426.46    8.80
  -1   6   3  416.86    7.80
   0  -6   3   45.90    2.40
   0  -6  -3   50.99    2.40
   0   6   3   49.90    1.50
  -1  -6  -3   -0.20    0.60
   1  -6   3    0.10    1.00
  -1  -6  -3    0.90    1.00
   1   6   3    1.10    0.50
  -2  -6  -3  203.48    5.20
  -2  -6  -3  204.58    4.50
   2   6   3  207.28    4.30
  -3  -6  -3   44.00    2.00
  -3  -6  -3   43.80    2.50
   3   6   3   40.90    1.60
  -4  -6  -3   82.79    3.00
  -4  -6  -3   79.99    3.20
   4   6   3   76.99    2.40
  -5  -6  -3   -0.70    1.20
  -5  -6  -3   -0.70    1.10
   5   6   3    1.90    0.80
  -6  -6  -3    4.20    1.60
  -6  -6  -3    5.80    1.40
   6   6   3    5.80    1.10
  -7  -6  -3    8.40    1.90
  -7  -6  -3    7.70    1.50
   7   6   3    8.40    1.30
  -7  -7   3    4.50    1.70
  -6  -7   3   11.80    1.80
  -5  -7   3   20.90    2.10
  -4  -7   3   29.90    2.30
   4  -7  -3   26.10    2.00
  -3  -7   3   33.80    2.60
  -3  -7   3   33.90    2.10
   3  -7  -3   34.40    2.20
   2  -7  -3   -0.70    1.00
  -2  -7   3   -0.50    0.90
  -2  -7   3   -1.60    1.20
  -1  -7   3   -1.90    1.10
   1  -7  -3   -0.30    1.00
   0  -7   3  141.19    4.40
   0  -7  -3  144.69    4.30
  -1  -7  -3   14.20    1.60
  -2  -7  -3   79.99    3.30
  -3  -7  -3   19.80    1.90
  -3  -7  -3   19.20    1.70
  -4  -7  -3   24.70    2.40
  -4  -7  -3   20.30    2.00
  -5  -7  -3    0.50    1.30
  -5  -7  -3   -0.30    1.30
  -6  -7  -3    1.90    1.50
  -6  -7  -3    2.60    1.40
  -7  -7  -3   11.10    2.20
  -7  -7  -3   10.80    1.90
  -6  -8   3   18.40    2.20
  -5  -8   3   13.70    1.90
  -4  -8   3    1.10    1.20
   4  -8  -3   -0.20    1.20
  -3  -8   3    4.00    1.60
   3  -8  -3    0.70    1.20
   2  -8  -3   64.99    3.20
  -2  -8   3   68.79    3.60
   1  -8  -3   15.70    1.90
  -1  -8   3   15.60    2.00
   0  -8  -3   -0.70    1.20
   0  -8   3    0.30    1.30
  -1  -8  -3    0.70    1.30
  -2  -8  -3    1.10    1.30
  -3  -8  -3   34.30    2.80
  -4  -8  -3   32.50    2.90
  -5  -8  -3    0.20    1.40
   3  -9  -3    0.40    1.30
   2  -9  -3   -0.10    1.30
   1  -9  -3    5.10    1.60
   0  -9  -3    1.40    1.50
  -1  -9  -3   -3.90    1.20
  -2  -9  -3    3.10    1.70
  -3  -9  -3    2.20    1.60
  -4  -9  -3    3.30    1.60
   0 -10  -3    6.00    1.90
 -10   0   4    4.70    1.80
 -10   0   4    2.90    1.60
  10   0  -4    3.20    1.80
   9   0  -4   49.60    3.10
  -9   0   4   50.09    3.10
  -9   0   4   46.30    2.90
  -8   0   4    3.90    1.20
  -8   0   4    2.90    1.40
   8   0  -4    3.80    1.40
  -7   0   4   19.00    1.90
   7   0  -4   22.80    1.70
  -7   0   4   19.10    1.80
  -6   0   4   37.10    1.80
  -6   0   4   37.00    1.90
   6   0  -4   35.50    1.90
   5   0  -4   87.89    2.60
  -5   0   4   86.59    2.50
  -5   0   4   87.79    2.60
  -4   0   4  452.65    8.60
  -4   0   4  450.45    8.70
   4   0  -4  448.66    8.60
  -3   0   4   43.60    1.40
   3   0  -4   43.80    1.50
  -3   0   4   44.00    1.50
   2   0  -4  345.27    6.50
  -2   0   4  351.76    6.50
  -2   0   4  350.56    6.60
  -1   0   4  823.52   14.60
  -1   0   4  811.92   14.50
   1   0  -4  814.52   14.50
   0   0   4  745.03   13.40
   0   0  -4  759.02   13.50
   0   0   4  768.02   13.60
   1   0   4    3.20    0.50
  -1   0  -4    2.30    0.50
  -2   0  -4 5145.48   91.09
   2   0   4 5132.09   91.39
   3   0   4  153.58    3.30
  -3   0  -4  150.38    3.30
   4   0   4   92.79    2.40
  -4   0  -4   90.29    2.70
  -5   0  -4   15.40    1.60
   5   0   4   15.90    1.30
  -5   0  -4   16.80    1.40
  -5   0  -4   15.50    0.80
  -6   0  -4   -0.60    0.80
   6   0   4   -0.50    0.70
  -6   0  -4   -1.60    1.00
   7   0   4   -0.60    0.90
  -7   0  -4    0.70    1.30
  -7   0  -4    0.10    1.00
  -8   0  -4    0.20    1.10
  -8   0  -4    0.80    1.60
   8   0   4   -0.20    1.10
   9   0   4    2.00    1.30
  -9   0  -4    2.20    1.40
  -9   0  -4    1.10    1.90
  10  -1  -4   -0.30    1.70
 -10  -1   4   -1.00    1.70
 -10  -1   4   -1.50    1.40
 -10   1   4    0.30    1.60
  10   1  -4    0.50    1.80
 -10   1   4   -1.20    1.50
   9  -1  -4    2.60    1.60
  -9  -1   4    2.40    1.40
  -9  -1   4    2.00    1.60
  -9   1   4    3.90    1.60
   9   1  -4    3.10    1.70
  -9   1   4    3.80    1.50
   8  -1  -4    3.90    1.50
  -8  -1   4    3.50    1.50
  -8  -1   4    3.90    1.30
  -8   1   4    3.10    1.30
  -8   1   4    4.70    1.40
   8   1  -4    3.90    1.40
  -7  -1   4    7.10    1.20
   7  -1  -4    5.50    1.30
  -7  -1   4    8.90    1.50
   7   1  -4    8.50    1.40
  -7   1   4    6.70    1.30
  -7   1   4    7.20    1.20
  -6  -1   4   27.30    1.60
   6  -1  -4   29.20    1.80
  -6  -1   4   28.00    1.90
  -6   1   4   29.40    1.80
   6   1  -4   25.50    1.80
  -6   1   4   26.50    1.70
  -5  -1   4    6.00    0.70
  -5  -1   4    6.90    1.00
   5  -1  -4    4.50    0.80
   5   1  -4    5.40    0.90
  -5   1   4    5.30    0.80
  -5   1   4    5.40    0.90
   4  -1  -4  592.34   11.20
  -4  -1   4  601.64   11.10
  -4  -1   4  598.94   11.40
  -4   1   4  602.64   11.20
   4   1  -4  595.54   11.20
  -4   1   4  602.84   11.20
   3  -1  -4  110.59    2.60
  -3  -1   4  109.19    2.50
  -3  -1   4  111.59    2.70
  -3   1   4  108.09    2.60
   3   1  -4  106.79    2.60
  -3   1   4  110.79    2.60
   2  -1  -4    6.00    0.60
  -2  -1   4    6.20    0.60
  -2  -1   4    5.30    0.60
  -2   1   4    6.70    0.60
  -2   1   4    5.50    0.60
   2   1  -4    5.40    0.60
  -1  -1   4    1.60    0.40
   1  -1  -4    1.10    0.40
   1  -1  -4    0.00    0.40
  -1  -1   4    1.20    0.30
  -1  -1   4    0.60    0.50
   1   1  -4    1.50    0.40
  -1   1   4    1.30    0.40
   0  -1  -4  258.47    4.80
   0  -1  -4  237.98    4.80
   0  -1   4  253.97    4.70
   0  -1   4  237.18    4.60
   0   1  -4  263.77    4.70
   0   1   4  255.37    4.80
   1  -1   4   96.39    2.10
   1  -1   4  100.29    2.10
  -1  -1  -4   99.99    2.20
   1   1   4   99.89    2.20
  -1   1  -4  101.89    2.20
  -2  -1  -4  220.08    4.30
   2  -1   4  215.88    4.20
   2   1   4  208.38    4.30
  -2   1  -4  215.18    4.30
  -3  -1  -4  137.99    3.30
   3  -1   4  136.29    3.00
  -3  -1  -4  141.29    3.10
   3   1   4  141.39    3.10
  -3   1  -4  138.19    3.10
  -4  -1  -4   75.49    2.00
   4  -1   4   76.39    2.10
  -4  -1  -4   74.49    2.20
  -4  -1  -4   78.49    2.50
  -4   1  -4   75.29    2.40
   4   1   4   75.59    2.20
   5  -1   4   63.99    2.10
  -5  -1  -4   62.79    2.20
  -5  -1  -4   66.59    1.80
  -5  -1  -4   68.89    2.50
  -5   1  -4   68.49    2.50
  -5   1  -4   61.39    2.20
   5   1   4   63.49    2.20
   6  -1   4   -0.10    0.80
  -6  -1  -4    0.20    0.80
  -6  -1  -4    0.90    1.10
  -6  -1  -4   -0.20    0.50
  -6   1  -4   -0.50    0.80
   6   1   4   -0.10    0.80
  -6   1  -4    0.60    1.10
  -7  -1  -4   65.89    3.10
  -7  -1  -4   60.99    2.60
   7  -1   4   64.59    2.60
   7   1   4   61.89    2.60
  -7   1  -4   65.19    3.10
  -7   1  -4   58.49    2.60
  -8  -1  -4    2.30    1.70
  -8  -1  -4    3.50    1.30
   8  -1   4    5.70    1.30
  -8   1  -4    2.40    1.60
   8   1   4    3.70    1.20
  -8   1  -4    3.40    1.30
  -9  -1  -4   13.30    1.80
   9  -1   4   16.80    1.90
  -9  -1  -4   15.20    2.50
  -9   1  -4    9.90    1.70
  -9   1  -4   16.00    2.30
   9   1   4   15.60    1.80
 -10  -2   4   -2.00    1.30
  10  -2  -4    1.20    1.70
 -10  -2   4    1.30    1.90
  10   2  -4   -1.10    1.80
 -10   2   4    1.00    1.70
  -9  -2   4    9.10    2.10
   9  -2  -4    9.30    1.80
  -9  -2   4    7.50    1.60
   9   2  -4    7.90    1.90
  -9   2   4    8.80    1.80
  -9   2   4    7.60    1.60
  -8  -2   4    2.50    1.10
  -8  -2   4    4.00    1.60
   8  -2  -4    3.20    1.40
  -8   2   4    4.40    1.40
   8   2  -4    4.40    1.50
  -8   2   4    4.70    1.30
  -7  -2   4   90.29    3.50
   7  -2  -4   93.39    3.20
  -7  -2   4   91.59    2.90
  -7   2   4   88.89    3.00
  -7   2   4   82.69    3.10
  -6  -2   4  308.87    7.10
   6  -2  -4  318.07    6.70
  -6  -2   4  319.67    6.60
  -6   2   4  315.47    6.80
  -6   2   4  318.67    6.70
   5  -2  -4   81.89    2.50
  -5  -2   4   81.39    2.30
  -5  -2   4   80.49    2.70
  -5   2   4   80.99    2.50
  -5   2   4   81.59    2.40
   4  -2  -4  240.48    5.00
  -4  -2   4  241.58    4.90
  -4  -2   4  239.28    5.30
  -4   2   4  240.78    5.00
  -4   2   4  241.18    4.90
   3  -2  -4   61.39    1.80
  -3  -2   4   60.99    2.00
  -3  -2   4   62.19    1.60
  -3   2   4   62.69    1.60
  -3   2   4   62.89    1.80
  -2  -2   4  161.08    3.10
  -2  -2   4  158.78    3.50
   2  -2  -4  156.48    3.30
   2  -2  -4  152.28    3.10
  -2  -2   4  155.98    3.10
  -2   2   4  155.88    3.30
  -2   2   4  164.98    3.10
   2   2  -4  157.28    3.20
   1  -2  -4  311.27    5.90
  -1  -2   4  328.47    6.20
  -1  -2   4  322.77    5.80
   1  -2  -4  329.17    6.00
   1  -2  -4  310.07    6.00
  -1  -2   4  326.97    5.80
   1   2  -4  322.37    5.90
  -1   2   4  319.77    6.00
   0  -2  -4  201.18    3.90
   0  -2  -4  210.98    4.00
   0  -2   4  199.18    3.80
   0  -2   4  205.38    3.80
   0   2   4  208.68    4.00
   0   2  -4  214.98    3.90
   1  -2   4    0.70    0.30
   1  -2   4    0.90    0.30
  -1  -2  -4    0.80    0.40
  -1   2  -4    0.20    0.40
   1   2   4    0.60    0.40
  -2  -2  -4  313.37    6.30
   2  -2   4  323.97    6.00
  -2  -2  -4  323.67    6.10
   2   2   4  319.37    6.10
  -2   2  -4  326.67    6.10
   3  -2   4   70.99    1.80
  -3  -2  -4   68.89    2.00
  -3  -2  -4   67.89    2.20
  -3  -2  -4   70.79    1.90
  -3   2  -4   69.79    2.00
   3   2   4   70.59    2.00
  -4  -2  -4    7.20    0.80
  -4  -2  -4    5.80    0.80
   4  -2   4    5.70    0.80
  -4  -2  -4    5.50    1.00
   4   2   4    7.90    0.90
  -4   2  -4    6.20    0.80
  -5  -2  -4   -0.10    0.60
  -5  -2  -4    0.10    0.70
  -5  -2  -4    0.80    1.00
   5  -2   4    0.20    0.70
   5   2   4    1.30    0.70
  -5   2  -4   -0.20    0.70
  -5   2  -4   -0.30    0.80
  -6  -2  -4   20.00    1.70
   6  -2   4   21.60    1.60
  -6  -2  -4   21.20    1.40
  -6  -2  -4   22.20    2.00
  -6   2  -4   19.60    1.80
  -6   2  -4   17.10    1.60
   6   2   4   20.60    1.60
  -7  -2  -4    8.50    1.70
  -7  -2  -4    9.00    1.30
   7  -2   4   10.40    1.30
  -7   2  -4    7.50    1.30
  -7   2  -4    9.50    1.60
   7   2   4    8.80    1.20
  -8  -2  -4  153.08    5.10
  -8  -2  -4  144.89    4.30
   8   2   4  142.89    4.30
  -8   2  -4  139.79    4.50
  -8   2  -4  151.08    4.80
  -9  -2  -4    9.90    1.50
  -9  -2  -4   11.00    2.20
  -9   2  -4   11.00    2.10
  -9   2  -4   11.10    1.80
   9   2   4   12.20    1.70
  -9  -3   4   14.80    1.80
   9  -3  -4   15.80    1.90
  -9  -3   4   19.30    2.60
  -9   3   4   12.60    2.00
   9   3  -4   11.60    2.00
  -8  -3   4  185.68    5.90
   8  -3  -4  195.88    5.10
  -8  -3   4  193.98    4.90
  -8   3   4  199.58    5.50
   7  -3  -4   38.80    2.30
  -7  -3   4   39.60    2.10
  -7  -3   4   37.80    2.70
  -7   3   4   35.90    2.00
  -7   3   4   39.60    2.40
  -6  -3   4  201.18    4.50
   6  -3  -4  199.48    4.70
  -6  -3   4  198.38    5.20
  -6   3   4  189.38    4.50
  -6   3   4  206.58    4.90
   5  -3  -4   70.29    1.80
  -5  -3   4   70.49    2.60
   5  -3  -4   70.59    2.30
  -5  -3   4   72.19    2.10
  -5   3   4   72.69    2.40
  -5   3   4   72.19    2.10
  -4  -3   4   12.80    0.90
   4  -3  -4   13.40    1.10
  -4  -3   4   12.00    1.20
   4  -3  -4   12.80    1.00
  -4   3   4   13.00    0.90
  -4   3   4   12.60    1.20
  -3  -3   4   32.50    1.10
  -3  -3   4   33.30    1.00
  -3  -3   4   32.00    1.60
   3  -3  -4   30.80    1.10
   3  -3  -4   32.00    1.30
  -3   3   4   33.70    1.30
  -3   3   4   33.40    1.00
   2  -3  -4  350.16    6.40
  -2  -3   4  338.37    6.80
  -2   3   4  346.27    6.60
  -1  -3   4  171.78    3.80
   1  -3  -4  177.88    3.40
   1  -3  -4  168.88    3.30
  -1   3   4  175.88    3.50
   1   3  -4  174.28    3.30
   0  -3  -4   17.70    0.80
   0  -3  -4   17.30    0.70
   0   3  -4   18.40    0.70
   0   3   4   18.00    0.80
  -1  -3  -4  312.77    6.30
  -1  -3  -4  299.37    5.70
  -1  -3  -4  311.47    6.00
  -1  -3  -4  314.77    5.80
   1   3   4  319.27    5.90
  -1   3  -4  314.37    5.80
  -2  -3  -4  121.69    2.90
  -2  -3  -4  126.59    2.70
  -2  -3  -4  128.29    3.10
   2  -3   4  117.59    2.40
   2   3   4  124.79    2.80
  -2   3  -4  126.29    2.70
  -3  -3  -4   63.89    2.10
  -3  -3  -4   60.79    2.00
  -3  -3  -4   60.39    1.80
   3  -3   4   61.39    1.60
  -3   3  -4   59.49    1.80
   3   3   4   61.59    1.80
  -4  -3  -4  109.79    3.20
   4  -3   4  108.99    2.70
  -4  -3  -4  109.89    3.00
  -4  -3  -4  112.29    2.80
  -4   3  -4  110.39    2.80
   4   3   4  111.09    2.90
   5  -3   4   72.69    2.30
  -5  -3  -4   77.89    2.30
  -5  -3  -4   69.99    2.40
  -5  -3  -4   72.29    2.80
   5   3   4   75.69    2.40
  -5   3  -4   76.19    2.60
  -5   3  -4   71.79    2.40
  -6  -3  -4  241.98    5.40
  -6  -3  -4  236.88    5.40
  -6  -3  -4  237.08    6.00
   6   3   4  243.48    5.50
  -6   3  -4  234.88    5.60
  -6   3  -4  244.18    5.60
  -7  -3  -4  112.99    4.20
  -7  -3  -4  105.89    3.30
  -7   3  -4  113.69    3.80
   7   3   4  111.69    3.50
  -7   3  -4  119.79    3.70
  -8  -3  -4    0.00    1.60
  -8  -3  -4   -0.20    1.00
   8   3   4   -0.30    1.10
  -8   3  -4   -1.80    1.40
  -8   3  -4   -0.90    1.20
   9  -3   4    1.10    1.30
  -9  -3  -4    5.20    1.30
  -9  -3  -4    5.00    2.10
   9   3   4    4.80    1.40
  -9   3  -4    2.50    1.40
  -9   3  -4    5.20    1.80
   9  -4  -4    1.10    1.40
  -9  -4   4    2.00    1.80
  -9   4   4    0.70    1.50
   9   4  -4   -3.70    1.60
  -8  -4   4   49.40    3.40
  -8  -4   4   44.50    2.30
   8  -4  -4   50.29    2.70
  -8   4   4   50.79    3.10
  -7  -4   4   18.10    1.70
   7  -4  -4   20.00    1.60
  -7  -4   4   22.80    2.40
  -7   4   4   19.00    1.90
  -6  -4   4    9.30    1.00
  -6  -4   4    8.60    1.40
   6  -4  -4    9.70    1.20
  -6   4   4    8.20    1.30
  -5  -4   4   19.40    1.20
  -5  -4   4   18.60    1.90
   5  -4  -4   16.90    1.40
   5  -4  -4   18.60    1.20
  -5   4   4   18.10    1.40
  -5   4   4   18.10    1.10
   4  -4  -4  222.38    4.60
   4  -4  -4  225.58    4.70
  -4  -4   4  213.98    5.20
  -4   4   4  227.28    4.90
   3  -4  -4   13.60    1.20
   3  -4  -4   12.50    0.90
  -3  -4   4   13.10    1.30
  -3   4   4   14.40    1.10
   2  -4  -4    6.50    0.50
  -2  -4   4    5.70    0.80
   2  -4  -4    5.90    0.50
   2  -4  -4    6.70    0.80
  -2   4   4    6.00    0.60
  -1  -4   4   55.29    1.80
   1  -4  -4   55.29    1.90
  -1   4   4   54.29    1.50
   0  -4  -4  613.14   11.50
   0  -4  -4  605.34   10.90
   0   4   4  604.24   11.00
  -1  -4  -4   35.60    1.30
  -1  -4  -4   35.60    1.70
   1   4   4   35.40    1.20
  -1   4  -4   36.20    1.10
  -2  -4  -4  264.07    5.20
  -2  -4  -4  283.47    5.70
  -2  -4  -4  290.67    5.30
  -2  -4  -4  286.97    6.00
   2   4   4  284.67    5.50
  -2   4  -4  283.37    5.40
  -3  -4  -4   84.09    2.60
  -3  -4  -4   78.99    2.50
  -3  -4  -4   82.39    2.00
   3   4   4   79.89    2.20
  -3   4  -4   79.49    2.20
  -4  -4  -4   75.99    2.70
  -4  -4  -4   73.49    2.70
  -4  -4  -4   80.49    2.10
   4  -4   4   75.09    1.90
   4   4   4   82.69    2.40
  -4   4  -4   76.39    2.30
   5  -4   4   48.50    1.80
  -5  -4  -4   49.90    2.30
  -5  -4  -4   47.80    2.60
  -5  -4  -4   56.09    1.90
   5   4   4   53.59    2.10
  -5   4  -4   53.29    2.10
  -5   4  -4   52.69    2.20
   6  -4   4    1.90    0.90
  -6  -4  -4    0.50    1.30
  -6  -4  -4    0.30    0.80
  -6  -4  -4    0.50    1.00
  -6   4  -4    2.20    1.10
  -6   4  -4    0.60    1.00
   6   4   4    0.20    0.90
  -7  -4  -4   -1.80    1.40
  -7  -4  -4   -0.30    0.80
   7  -4   4   -0.90    0.90
   7   4   4   -0.30    0.90
  -7   4  -4    1.60    1.10
  -7   4  -4   -0.90    1.10
  -8  -4  -4    2.10    1.80
  -8  -4  -4    1.70    1.10
   8  -4   4    2.70    1.20
  -8   4  -4    4.30    1.30
   8   4   4    3.40    1.20
  -9  -4  -4    4.10    1.20
  -9  -4  -4    4.60    2.10
   9   4   4    6.80    1.50
  -9   4  -4    5.10    1.50
  -8  -5   4    0.40    1.60
  -8   5   4   -0.30    1.40
  -7  -5   4   11.80    1.90
   7  -5  -4   11.00    1.30
  -7   5   4   11.10    1.60
   6  -5  -4    2.70    0.90
  -6  -5   4    4.00    1.40
  -6   5   4    4.20    1.20
   5  -5  -4    0.80    0.70
  -5  -5   4    1.10    1.10
   5  -5  -4    0.60    0.70
  -5   5   4    1.50    1.00
   4  -5  -4   72.99    2.40
   4  -5  -4   74.79    1.90
  -4  -5   4   77.49    2.80
  -4   5   4   77.69    2.50
  -3  -5   4   23.80    1.70
   3  -5  -4   24.10    1.70
  -3   5   4   25.20    1.40
   2  -5  -4    7.90    1.00
  -2  -5   4    8.00    1.00
  -2   5   4    6.80    0.70
   1  -5  -4    2.10    0.80
  -1  -5   4    0.60    0.70
  -1   5   4    2.00    0.50
   0  -5  -4   29.10    1.70
   0   5   4   31.20    1.20
  -1  -5  -4   62.99    1.80
  -1  -5  -4   65.09    2.40
   1   5   4   65.29    1.80
  -1   5  -4   62.29    1.50
  -2  -5  -4    5.10    0.90
  -2  -5  -4    6.80    1.10
  -2   5  -4    6.20    0.70
   2   5   4    5.90    0.70
  -3  -5  -4   24.80    2.00
  -3  -5  -4   28.00    1.70
  -3   5  -4   29.00    1.30
   3   5   4   28.50    1.40
  -4  -5  -4   33.40    2.00
  -4  -5  -4   30.50    2.10
  -4  -5  -4   33.20    1.20
   4   5   4   31.60    1.60
  -4   5  -4   34.20    1.60
  -5  -5  -4   39.40    2.40
  -5  -5  -4   42.70    1.60
  -5  -5  -4   42.00    2.50
  -5   5  -4   42.80    2.00
   5   5   4   37.70    1.90
  -5   5  -4   43.80    2.00
  -6  -5  -4   15.90    1.60
  -6  -5  -4   19.80    2.00
   6   5   4   17.70    1.50
  -6   5  -4   17.00    1.50
  -7  -5  -4    2.20    1.30
  -7  -5  -4    3.50    1.70
  -7   5  -4    5.80    1.30
   7   5   4    4.80    1.20
  -8  -5  -4    0.80    1.80
   8   5   4    3.20    1.20
  -8   5  -4    2.70    1.30
  -8  -6   4    5.10    1.90
  -8   6   4    2.60    1.70
  -7  -6   4   14.80    2.10
  -7   6   4   14.50    1.80
  -6  -6   4    5.20    1.50
  -6   6   4    2.80    1.30
  -5  -6   4   18.70    1.90
  -5   6   4   14.00    1.40
  -4  -6   4    7.10    1.30
   4  -6  -4    5.20    1.00
  -4   6   4    5.70    1.00
  -3  -6   4   50.19    2.30
   3  -6  -4   48.60    2.20
  -3   6   4   45.40    1.80
   2  -6  -4    7.90    1.20
  -2  -6   4    8.90    1.10
  -2   6   4    5.50    0.80
   1  -6  -4   72.29    2.80
  -1  -6   4   69.99    2.40
  -1   6   4   72.29    2.00
   0  -6  -4  415.96    8.70
   0   6   4  403.96    7.70
  -1  -6  -4   13.40    1.10
  -1  -6  -4   16.30    1.60
   1   6   4   14.20    1.10
  -2  -6  -4   17.30    1.40
  -2  -6  -4   16.90    1.60
   2   6   4   19.30    1.20
  -3  -6  -4    2.90    1.00
  -3  -6  -4    3.00    1.20
   3   6   4    2.70    0.70
  -4  -6  -4    0.70    1.20
  -4  -6  -4    2.40    1.10
   4   6   4    1.60    0.80
  -5  -6  -4   26.50    2.40
  -5  -6  -4   25.50    2.30
   5   6   4   28.80    1.80
  -6  -6  -4   13.10    1.90
  -6  -6  -4   10.40    1.60
   6   6   4    8.80    1.30
  -7  -6  -4    3.10    1.60
  -7  -6  -4    3.50    1.40
   7   6   4    4.50    1.20
  -7  -7   4   10.30    2.10
  -6  -7   4    1.80    1.50
  -5  -7   4    3.60    1.40
  -4  -7   4    7.80    1.40
   4  -7  -4    4.80    1.20
   3  -7  -4    9.00    1.40
  -3  -7   4   10.90    1.40
   2  -7  -4   25.20    2.10
  -2  -7   4   26.80    1.90
   1  -7  -4   17.20    1.70
   0  -7  -4   35.20    2.40
  -1  -7  -4   35.50    2.50
  -2  -7  -4   77.49    3.40
  -3  -7  -4   25.10    1.90
  -3  -7  -4   24.50    2.40
  -4  -7  -4   17.40    1.70
  -4  -7  -4   16.90    2.00
  -5  -7  -4   34.20    2.70
  -5  -7  -4   32.60    2.50
  -6  -7  -4   16.40    2.10
  -6  -7  -4   14.70    2.10
  -6  -8   4   10.00    2.00
  -5  -8   4    8.90    1.80
   4  -8  -4    3.70    1.30
  -4  -8   4    2.50    1.40
  -3  -8   4    7.60    1.50
   3  -8  -4    6.40    1.40
   2  -8  -4   19.60    2.00
   1  -8  -4   13.50    1.80
   0  -8  -4    3.10    1.40
  -1  -8  -4   -0.90    1.30
  -2  -8  -4   12.20    1.80
  -3  -8  -4    3.40    1.50
  -4  -8  -4    2.10    1.60
  -5  -8  -4   -1.20    1.40
   3  -9  -4    3.60    1.50
   2  -9  -4   -0.40    1.40
   1  -9  -4   -0.50    1.40
   0  -9  -4    3.90    1.60
  -1  -9  -4    0.90    1.50
  -2  -9  -4   -0.20    1.50
  -3  -9  -4    0.80    1.60
  -4  -9  -4   18.90    2.30
  10   0  -5   -3.30    1.70
 -10   0   5   -1.60    1.40
 -10   0   5   -1.20    1.50
  -9   0   5   -0.10    1.30
  -9   0   5   -0.50    1.50
   9   0  -5    0.10    1.60
  -8   0   5   -1.40    1.10
   8   0  -5   -0.70    1.30
  -8   0   5   -1.40    1.20
  -7   0   5   -0.70    0.90
   7   0  -5   -1.00    1.10
  -7   0   5   -0.40    1.00
  -6   0   5    0.50    0.90
   6   0  -5   -0.10    0.90
  -6   0   5    0.00    0.70
   5   0  -5   -1.20    0.70
  -5   0   5   -0.50    0.60
  -5   0   5    0.40    0.60
  -4   0   5    0.20    0.50
   4   0  -5    0.80    0.60
  -4   0   5    0.30    0.60
  -3   0   5   -0.60    0.50
   3   0  -5   -0.40    0.50
  -3   0   5    0.10    0.40
  -2   0   5   -0.30    0.40
   2   0  -5    0.00    0.50
  -2   0   5   -0.40    0.40
  -1   0   5   -0.50    0.40
  -1   0   5    0.20    0.40
   1   0  -5    0.90    0.50
   0   0  -5    0.10    0.50
   0   0   5   -0.20    0.40
  -1   0  -5   -0.20    0.50
   1   0   5   -0.50    0.40
  -2   0  -5   -0.10    0.50
   2   0   5   -0.20    0.40
  -3   0  -5    0.20    0.60
   3   0   5    0.30    0.50
  -4   0  -5   -0.20    0.60
  -4   0  -5    0.50    0.80
   4   0   5    0.40    0.50
   5   0   5    0.00    0.70
  -5   0  -5    0.10    0.70
  -5   0  -5   -0.90    0.90
  -6   0  -5   -0.60    0.80
  -6   0  -5   -0.40    1.10
   6   0   5    0.90    0.80
   7   0   5   -1.30    0.90
  -7   0  -5   -0.60    1.00
  -7   0  -5    0.90    1.40
   8   0   5   -0.30    1.10
  -8   0  -5   -0.30    1.60
  -8   0  -5   -0.60    1.10
  -9   0  -5    0.80    1.90
   9   0   5    0.00    1.20
  -9   0  -5    1.60    1.30
 -10  -1   5    5.40    1.60
  10  -1  -5    5.30    1.90
 -10  -1   5    6.40    2.00
 -10   1   5    8.40    1.80
  10   1  -5    3.90    1.90
 -10   1   5   10.00    2.10
   9  -1  -5   26.20    2.30
  -9  -1   5   27.70    2.30
  -9  -1   5   28.80    2.80
  -9   1   5   28.80    2.70
   9   1  -5   26.70    2.50
  -9   1   5   25.80    2.20
  -8  -1   5    1.10    1.30
  -8  -1   5    1.60    1.10
   8  -1  -5    0.30    1.30
   8   1  -5    0.20    1.40
  -8   1   5    2.50    1.30
  -8   1   5    1.70    1.30
  -7  -1   5    5.80    1.10
  -7  -1   5    8.30    1.40
   7  -1  -5    5.40    1.30
   7   1  -5    7.40    1.40
  -7   1   5    7.60    1.30
  -7   1   5    5.30    1.10
  -6  -1   5   18.30    1.70
   6  -1  -5   15.20    1.30
  -6  -1   5   18.40    1.50
  -6   1   5   17.50    1.50
  -6   1   5   17.20    1.60
   6   1  -5   17.20    1.40
  -5  -1   5    1.30    0.70
   5  -1  -5    0.90    0.80
  -5  -1   5    0.70    0.70
   5   1  -5    2.40    0.80
  -5   1   5    1.10    0.70
  -5   1   5    0.90    0.60
   4  -1  -5    0.60    0.70
  -4  -1   5    0.50    0.60
  -4  -1   5    0.50    0.50
  -4   1   5   -0.40    0.60
  -4   1   5    0.70    0.60
   4   1  -5    0.30    0.60
  -3  -1   5   33.00    1.40
   3  -1  -5   34.40    1.40
  -3  -1   5   33.70    1.30
  -3   1   5   34.30    1.30
  -3   1   5   34.30    1.30
   3   1  -5   33.50    1.40
  -2  -1   5  380.96    7.40
   2  -1  -5  390.96    7.20
  -2  -1   5  385.06    7.20
   2   1  -5  376.36    7.20
  -2   1   5  389.86    7.20
  -2   1   5  384.56    7.20
  -1  -1   5   20.90    1.00
   1  -1  -5   20.00    1.00
  -1  -1   5   19.00    0.90
   1   1  -5   19.40    0.90
  -1   1   5   19.10    0.90
   0  -1   5 2945.81   52.79
   0  -1  -5 3070.79   52.69
   0   1   5 2950.50   53.59
   0   1  -5 3014.70   52.89
  -1  -1  -5  160.88    3.30
   1  -1   5  157.98    3.20
  -1   1  -5  157.88    3.30
   1   1   5  160.98    3.30
  -2  -1  -5   15.70    1.00
   2  -1   5   14.20    0.90
   2   1   5   16.40    1.00
  -2   1  -5   16.70    1.00
   3  -1   5    1.20    0.50
  -3  -1  -5    0.30    0.50
  -3   1  -5    0.40    0.60
   3   1   5    1.10    0.60
  -4  -1  -5  114.19    3.20
  -4  -1  -5  112.09    2.90
   4  -1   5  113.29    2.80
   4   1   5  112.09    2.90
  -4   1  -5  113.89    2.90
  -5  -1  -5   80.99    2.20
  -5  -1  -5   87.39    2.90
   5  -1   5   81.09    2.50
   5   1   5   82.29    2.50
  -5   1  -5   84.69    2.80
  -5   1  -5   79.59    2.60
  -6  -1  -5   -1.40    1.10
  -6  -1  -5    0.60    0.60
   6  -1   5    0.90    0.80
  -6  -1  -5    0.40    0.90
  -6   1  -5   -0.70    1.10
  -6   1  -5    0.60    0.90
   6   1   5    1.10    0.80
   7  -1   5    9.10    1.30
  -7  -1  -5    9.40    1.40
  -7  -1  -5    8.90    1.80
  -7   1  -5    6.80    1.30
   7   1   5   10.20    1.40
  -7   1  -5   11.60    1.70
   8  -1   5   73.49    3.10
  -8  -1  -5   80.19    3.90
  -8  -1  -5   78.09    3.20
  -8   1  -5   74.79    3.30
  -8   1  -5   77.99    3.70
   8   1   5   74.79    3.10
  -9  -1  -5   13.60    1.70
  -9  -1  -5   18.50    2.60
   9  -1   5   15.40    1.80
  -9   1  -5   10.90    1.70
  -9   1  -5   15.90    2.30
   9   1   5   15.60    1.80
  -9  -2   5   17.90    1.80
   9  -2  -5   17.60    2.00
  -9  -2   5   16.90    2.30
  -9   2   5   15.20    2.00
  -9   2   5   15.60    1.90
   9   2  -5   20.10    2.30
  -8  -2   5   63.19    3.40
  -8  -2   5   66.49    2.80
   8  -2  -5   63.19    3.10
  -8   2   5   65.99    3.10
  -8   2   5   62.99    2.90
   8   2  -5   61.49    3.10
  -7  -2   5   -0.60    1.10
  -7  -2   5    1.50    1.00
   7  -2  -5    2.70    1.20
  -7   2   5    0.80    1.00
   7   2  -5    0.30    1.10
  -7   2   5    0.60    1.00
   6  -2  -5  297.67    6.50
  -6  -2   5  306.07    6.40
  -6  -2   5  297.77    6.90
  -6   2   5  303.87    6.50
  -6   2   5  300.37    6.60
   6   2  -5  298.77    6.50
   5  -2  -5   19.50    1.50
  -5  -2   5   23.20    1.30
  -5  -2   5   19.40    1.60
  -5   2   5   21.40    1.30
   5   2  -5   22.30    1.50
  -5   2   5   18.70    1.40
  -4  -2   5  495.65    9.20
   4  -2  -5  488.65    9.40
  -4  -2   5  493.15    9.80
  -4   2   5  485.25    9.40
   4   2  -5  500.15    9.40
  -4   2   5  494.95    9.30
  -3  -2   5   10.20    0.70
  -3  -2   5    9.30    0.90
   3  -2  -5   10.50    0.90
  -3   2   5   10.90    0.80
   3   2  -5   10.60    1.00
  -3   2   5   10.70    1.00
   2  -2  -5   60.39    1.70
  -2  -2   5   57.99    1.50
  -2  -2   5   57.79    1.80
   2   2  -5   56.19    1.60
  -2   2   5   56.89    1.60
  -1  -2   5  895.91   16.00
  -1  -2   5  915.11   16.40
   1  -2  -5  924.01   16.20
   1   2  -5  907.81   16.10
  -1   2   5  889.61   16.20
   0  -2   5   63.79    1.50
   0  -2   5   59.29    1.40
   0  -2  -5   60.89    1.60
   0   2   5   62.19    1.60
   0   2  -5   65.19    1.60
  -1  -2  -5  567.84   10.20
   1  -2   5  558.04   10.00
   1  -2   5  526.55   10.00
   1   2   5  564.04   10.20
  -1   2  -5  574.14   10.10
  -2  -2  -5  172.58    3.60
   2  -2   5  165.18    3.40
   2   2   5  166.58    3.60
  -2   2  -5  171.78    3.60
   3  -2   5   12.80    1.00
  -3  -2  -5   13.00    1.20
  -3  -2  -5   11.80    1.10
  -3   2  -5   14.20    1.10
   3   2   5   13.20    1.00
   4  -2   5  113.19    2.80
  -4  -2  -5  115.19    2.90
  -4  -2  -5  116.49    2.90
  -4  -2  -5  117.59    3.20
  -4   2  -5  114.69    3.00
   4   2   5  114.59    2.90
  -5  -2  -5  155.58    3.60
  -5  -2  -5  150.38    3.70
  -5  -2  -5  143.89    4.00
   5  -2   5  149.69    3.60
  -5   2  -5  148.09    4.00
   5   2   5  146.69    3.70
  -5   2  -5  146.49    3.80
  -6  -2  -5    6.10    0.90
   6  -2   5    6.70    1.10
  -6  -2  -5    7.20    1.10
  -6  -2  -5    7.70    1.50
  -6   2  -5    5.30    1.10
  -6   2  -5    4.60    1.30
   6   2   5    7.60    1.10
  -7  -2  -5  180.38    4.70
  -7  -2  -5  183.58    5.30
   7  -2   5  185.08    4.60
  -7   2  -5  175.68    4.80
  -7   2  -5  182.18    5.10
   7   2   5  178.68    4.70
   8  -2   5   11.90    1.50
  -8  -2  -5    7.50    1.90
  -8  -2  -5   10.80    1.50
  -8   2  -5    7.80    1.50
   8   2   5   10.60    1.50
  -8   2  -5   11.80    2.00
  -9  -2  -5    6.50    1.40
  -9  -2  -5    7.40    2.20
   9   2   5    6.00    1.50
  -9   2  -5    4.80    1.60
  -9   2  -5    7.50    2.00
   9  -3  -5    2.10    1.60
  -9  -3   5    3.80    1.90
  -9  -3   5    4.20    1.40
  -9   3   5    2.30    1.60
   9   3  -5    2.50    1.80
  -8  -3   5  116.59    4.60
  -8  -3   5  114.19    3.60
   8  -3  -5  111.99    3.90
  -8   3   5  117.19    4.10
   8   3  -5  116.59    4.20
   7  -3  -5    0.30    1.20
  -7  -3   5    1.70    1.00
  -7  -3   5   -0.20    1.20
  -7   3   5    0.70    1.20
  -7   3   5   -0.50    0.90
   7   3  -5    1.00    1.20
   6  -3  -5  145.49    3.80
  -6  -3   5  138.89    4.30
  -6  -3   5  149.88    3.60
  -6   3   5  139.99    3.60
  -6   3   5  149.79    4.00
   6   3  -5  152.68    4.00
  -5  -3   5    5.00    1.10
  -5  -3   5    7.40    0.90
   5  -3  -5    5.80    1.00
   5   3  -5    5.70    1.00
  -5   3   5    6.30    1.00
  -5   3   5    3.90    0.70
   4  -3  -5    0.70    0.70
  -4  -3   5    1.20    0.50
  -4  -3   5    1.00    0.80
  -4   3   5    1.70    0.70
  -4   3   5    0.90    0.50
   4   3  -5    1.70    0.70
   3  -3  -5    9.20    0.80
  -3  -3   5   10.50    0.70
  -3  -3   5    9.20    1.00
  -3  -3   5    8.70    0.70
  -3   3   5    8.80    0.70
   3   3  -5    8.30    0.80
  -3   3   5   10.30    0.90
   2  -3  -5   10.20    0.90
  -2  -3   5    9.80    0.60
  -2  -3   5    8.60    0.90
   2  -3  -5    7.70    0.60
  -2   3   5    9.00    0.70
   2   3  -5    8.80    0.80
   1  -3  -5    0.00    0.40
  -1  -3   5    0.80    0.60
   1  -3  -5    0.10    0.30
  -1   3   5    0.20    0.40
   1   3  -5   -0.30    0.40
   0  -3  -5   19.40    0.90
   0   3   5   18.10    0.90
   0   3  -5   18.00    0.90
  -1  -3  -5   73.09    1.80
  -1   3  -5   72.59    1.80
   1   3   5   70.99    1.90
  -2  -3  -5  254.87    5.30
  -2  -3  -5  260.37    5.00
   2  -3   5  244.98    4.80
  -2  -3  -5  257.07    5.40
   2  -3   5  258.37    4.80
   2   3   5  254.17    5.10
  -2   3  -5  253.47    5.00
  -3  -3  -5   56.69    1.70
  -3  -3  -5   58.29    2.00
  -3  -3  -5   54.39    2.00
   3  -3   5   55.99    1.60
   3   3   5   58.29    1.80
  -3   3  -5   55.79    1.80
   4  -3   5    4.10    0.80
  -4  -3  -5    4.40    0.90
  -4  -3  -5    4.10    0.80
  -4  -3  -5    4.20    1.00
  -4   3  -5    3.40    0.80
   4   3   5    4.70    0.80
  -5  -3  -5  200.78    5.10
  -5  -3  -5  201.18    4.60
  -5  -3  -5  200.78    4.70
   5  -3   5  205.98    4.50
  -5   3  -5  203.58    4.90
   5   3   5  204.28    4.70
  -5   3  -5  203.18    4.70
   6  -3   5   69.49    2.50
  -6  -3  -5   65.99    2.50
  -6  -3  -5   65.79    2.50
  -6  -3  -5   69.59    3.10
   6   3   5   69.79    2.60
  -6   3  -5   67.49    2.90
  -6   3  -5   72.29    2.70
  -7  -3  -5   31.20    2.70
  -7  -3  -5   27.80    2.10
  -7   3  -5   24.60    2.50
   7   3   5   30.40    2.10
  -7   3  -5   27.10    2.20
  -8  -3  -5    3.10    1.80
  -8  -3  -5   -0.40    1.10
  -8   3  -5    1.30    1.60
   8   3   5    0.30    1.00
  -8   3  -5    3.90    1.40
  -9  -3  -5   -0.70    1.10
  -9  -3  -5    0.50    1.90
  -9   3  -5    0.10    1.70
   9   3   5    0.70    1.30
  -9   3  -5    1.40    1.40
  -9  -4   5    2.20    1.80
   9  -4  -5    2.20    1.50
  -9   4   5    1.40    1.60
   9   4  -5    0.30    1.70
  -8  -4   5   25.30    2.20
  -8  -4   5   27.20    2.80
   8  -4  -5   26.90    2.40
   8   4  -5   26.50    2.30
  -8   4   5   29.50    2.70
  -7  -4   5   14.50    1.30
   7  -4  -5   12.80    1.50
  -7  -4   5   15.30    2.10
  -7   4   5   15.30    1.80
   7   4  -5   14.50    1.70
  -6  -4   5   36.50    2.60
  -6  -4   5   38.60    1.80
   6  -4  -5   37.90    2.00
  -6   4   5   40.00    2.30
   5  -4  -5   23.80    1.30
   5  -4  -5   23.60    1.60
  -5  -4   5   22.50    1.20
  -5  -4   5   22.40    2.00
  -5   4   5   20.30    1.70
   4  -4  -5  204.38    4.30
  -4  -4   5  198.28    4.90
   4  -4  -5  202.88    4.50
  -4   4   5  206.28    4.60
   3  -4  -5   12.40    1.00
   3  -4  -5   12.10    1.00
  -3  -4   5   12.60    1.20
  -3   4   5   10.80    1.00
   3   4  -5   12.90    1.10
   2  -4  -5  133.29    2.80
   2  -4  -5  120.39    2.80
  -2  -4   5  137.39    3.40
   2  -4  -5  134.49    3.40
   2   4  -5  139.69    2.90
  -2   4   5  137.69    3.10
   1  -4  -5   34.30    1.70
   1  -4  -5   34.10    1.00
   1  -4  -5   35.00    1.10
  -1  -4   5   34.40    1.60
  -1   4   5   36.10    1.30
   1   4  -5   35.70    1.10
   0  -4  -5    0.80    0.70
   0  -4  -5    1.10    0.40
   0  -4  -5    0.70    0.30
   0  -4  -5    0.70    0.40
   0   4   5    1.00    0.50
   0   4  -5    0.80    0.40
  -1  -4  -5    4.50    0.60
  -1  -4  -5    4.80    0.50
  -1  -4  -5    3.60    0.40
  -1  -4  -5    4.80    0.80
  -1   4  -5    4.00    0.50
   1   4   5    4.60    0.60
  -2  -4  -5   86.09    2.60
  -2  -4  -5   84.49    2.00
  -2  -4  -5   85.99    2.40
   2   4   5   86.49    2.30
  -2   4  -5   86.39    2.20
  -3  -4  -5   73.79    2.50
  -3  -4  -5   75.39    2.60
  -3  -4  -5   80.29    2.10
   3   4   5   76.79    2.20
  -3   4  -5   78.79    2.20
  -4  -4  -5    1.70    1.00
  -4  -4  -5    1.80    1.10
  -4  -4  -5    3.90    0.70
   4   4   5    3.80    0.80
  -4   4  -5    3.20    0.80
  -5  -4  -5    2.10    1.10
  -5  -4  -5    3.00    1.20
  -5  -4  -5    2.60    0.80
  -5   4  -5    1.70    0.90
  -5   4  -5    3.40    1.00
   5   4   5    3.30    0.90
  -6  -4  -5   17.70    1.60
  -6  -4  -5   14.40    1.30
  -6  -4  -5   18.40    1.90
   6   4   5   18.40    1.70
  -6   4  -5   18.10    1.60
  -6   4  -5   15.10    1.50
  -7  -4  -5   11.20    1.30
  -7  -4  -5   12.80    2.00
   7  -4   5   14.30    1.40
   7   4   5   11.70    1.50
  -7   4  -5   14.80    1.70
  -7   4  -5   13.40    1.50
  -8  -4  -5    1.50    1.80
   8  -4   5   -1.10    1.10
  -8  -4  -5    0.30    1.00
   8   4   5   -0.30    1.00
  -8   4  -5    1.50    1.70
  -8   4  -5    2.20    1.30
  -8  -5   5    1.60    1.70
   8   5  -5   -2.40    1.40
  -8   5   5    1.00    1.50
   7  -5  -5    5.00    1.20
  -7  -5   5    3.00    1.50
   7   5  -5    2.70    1.30
  -7   5   5    2.50    1.50
   6  -5  -5   11.10    1.20
  -6  -5   5    9.10    1.60
  -6   5   5   10.60    1.50
  -5  -5   5  108.49    3.70
   5  -5  -5  103.09    2.90
   5  -5  -5  104.29    2.80
  -5   5   5  113.59    3.30
   4  -5  -5  118.89    3.20
   4  -5  -5  115.59    2.70
  -4  -5   5  118.69    3.70
  -4   5   5  115.19    3.20
   3  -5  -5   17.00    1.60
  -3  -5   5   16.60    1.70
   3   5  -5   16.20    1.20
  -3   5   5   15.90    1.40
   2  -5  -5  352.36    7.30
  -2  -5   5  346.97    7.30
   2   5  -5  351.86    6.60
  -2   5   5  352.76    6.90
  -1  -5   5   20.90    1.50
   1  -5  -5   20.70    1.60
  -1   5   5   23.50    1.20
   1   5  -5   21.40    0.90
   0  -5  -5  102.49    3.10
   0   5  -5  102.19    2.20
   0   5   5  101.19    2.50
  -1  -5  -5    8.40    1.10
  -1  -5  -5    6.50    0.80
  -1   5  -5    8.40    0.70
   1   5   5    8.10    0.80
  -2  -5  -5  138.69    3.90
  -2  -5  -5  147.59    3.50
   2   5   5  151.18    3.40
  -2   5  -5  144.09    3.20
  -3  -5  -5   50.39    2.40
  -3  -5  -5   51.99    2.10
   3   5   5   53.59    1.90
  -3   5  -5   52.49    1.80
  -4  -5  -5   38.20    2.20
  -4  -5  -5   43.00    2.40
  -4  -5  -5   41.90    1.40
  -4   5  -5   39.60    1.80
   4   5   5   37.70    1.80
  -5  -5  -5   18.10    1.80
  -5  -5  -5   17.30    1.20
  -5  -5  -5   16.80    1.60
   5   5   5   17.10    1.60
  -5   5  -5   13.20    1.30
  -5   5  -5   17.80    1.70
  -6  -5  -5    9.90    1.60
  -6  -5  -5   10.60    1.50
  -6  -5  -5   15.00    1.90
  -6   5  -5   12.50    1.40
   6   5   5   10.90    1.30
  -7  -5  -5    6.00    1.70
   7   5   5    5.80    1.30
  -7   5  -5    4.00    1.30
  -8  -5  -5    0.60    1.80
   8   5   5    2.60    1.20
  -8   5  -5    2.50    1.30
  -8  -6   5    1.00    1.80
  -8   6   5   -3.30    1.40
  -7  -6   5   17.30    2.30
  -7   6   5   13.20    1.80
  -6  -6   5    0.50    1.30
  -6   6   5   -0.10    1.20
  -5  -6   5   22.70    2.30
  -5   6   5   21.80    1.90
  -4  -6   5   12.60    1.50
   4  -6  -5    9.60    1.20
  -4   6   5   10.40    1.20
  -3  -6   5   39.20    2.20
   3  -6  -5   37.40    2.10
  -3   6   5   36.00    1.80
   2  -6  -5   25.20    1.90
  -2  -6   5   27.40    1.90
  -2   6   5   26.60    1.50
   1  -6  -5   60.19    2.60
  -1   6   5   59.69    1.90
   0  -6  -5    1.90    1.10
   0   6   5    2.10    0.70
  -1  -6  -5   98.69    2.50
  -1  -6  -5  100.29    3.40
   1   6   5   98.39    2.60
  -2  -6  -5  133.99    3.30
  -2  -6  -5  126.79    4.00
   2   6   5  131.49    3.20
  -3  -6  -5   88.89    2.80
  -3  -6  -5   85.49    3.30
   3   6   5   84.89    2.50
  -4  -6  -5   24.40    2.00
  -4  -6  -5   23.00    2.30
   4   6   5   22.60    1.60
  -5  -6  -5   27.60    2.50
  -5  -6  -5   29.40    2.40
   5   6   5   33.70    1.90
  -6  -6  -5    8.10    1.60
  -6  -6  -5    8.80    1.80
   6   6   5    9.40    1.30
  -7  -6  -5   13.30    1.90
  -7  -6  -5   20.80    2.40
   7   6   5   12.90    1.50
  -7  -7   5   33.30    3.10
  -6  -7   5   16.10    2.20
  -5  -7   5    1.90    1.40
  -4  -7   5   11.30    1.70
   4  -7  -5   12.20    1.40
   3  -7  -5   83.39    3.20
  -3  -7   5   81.49    3.10
   2  -7  -5   55.19    2.70
  -2  -7   5   54.99    2.50
   1  -7  -5    1.00    1.20
   0  -7  -5   61.69    2.90
  -1  -7  -5   25.20    2.30
  -2  -7  -5    0.50    1.20
  -3  -7  -5   15.10    1.90
  -4  -7  -5    1.40    1.30
  -4  -7  -5   -0.80    1.10
  -5  -7  -5   10.30    1.80
  -5  -7  -5   12.00    1.80
  -6  -7  -5    8.20    1.80
  -6  -7  -5    8.20    1.70
  -5  -8   5    2.90    1.60
  -4  -8   5   37.90    2.80
   4  -8  -5   37.00    2.70
  -3  -8   5    0.10    1.20
   3  -8  -5   -1.20    1.10
   2  -8  -5   22.80    2.20
   1  -8  -5   -2.40    1.20
   0  -8  -5    9.90    1.70
  -1  -8  -5    4.30    1.50
  -2  -8  -5    3.60    1.50
  -3  -8  -5    1.10    1.50
  -4  -8  -5    5.40    1.80
  -5  -8  -5    2.50    1.60
   3  -9  -5   -0.50    1.30
   2  -9  -5    3.60    1.50
   1  -9  -5   -0.60    1.40
   0  -9  -5   -1.80    1.40
  -1  -9  -5    0.10    1.50
  -2  -9  -5    4.70    1.80
  -3  -9  -5    1.50    1.60
  10   0  -6    4.20    2.10
 -10   0   6    5.80    1.90
 -10   0   6    2.80    1.70
   9   0  -6   18.00    2.20
  -9   0   6   21.50    2.40
  -9   0   6   21.20    2.20
  -8   0   6    7.30    1.50
   8   0  -6    5.60    1.60
  -8   0   6    7.10    1.40
  -7   0   6   23.70    2.00
  -7   0   6   20.90    1.90
   7   0  -6   21.70    1.80
  -6   0   6  144.29    3.80
   6   0  -6  145.69    3.90
  -6   0   6  148.79    4.00
  -5   0   6   99.09    2.80
   5   0  -6  102.89    2.90
  -5   0   6  105.29    3.00
  -4   0   6    5.10    0.80
  -4   0   6    4.60    0.70
   4   0  -6    4.30    0.80
  -3   0   6    1.90    0.60
  -3   0   6    1.20    0.50
   3   0  -6    1.60    0.60
  -2   0   6  395.26    7.50
   2   0  -6  406.26    7.60
  -2   0   6  394.36    7.60
  -1   0   6  250.27    4.90
   1   0  -6  256.27    5.00
   0   0   6   86.99    2.10
   0   0  -6   83.79    2.10
  -1   0  -6   16.50    1.00
   1   0   6   15.40    0.90
   2   0   6  699.03   12.80
  -2   0  -6  705.83   12.90
  -3   0  -6  616.54   11.60
   3   0   6  626.94   11.60
  -4   0  -6   44.30    1.80
   4   0   6   53.29    1.80
  -5   0  -6   43.00    2.00
   5   0   6   45.30    1.80
  -5   0  -6   44.90    2.30
  -6   0  -6   45.40    2.50
  -6   0  -6   40.50    2.20
   6   0   6   43.70    2.10
   7   0   6    1.80    1.10
  -7   0  -6    0.90    1.40
  -7   0  -6    1.80    1.20
  -8   0  -6   58.59    3.00
  -8   0  -6   61.39    3.60
   8   0   6   62.49    2.90
  -9   0  -6   -0.30    1.30
  -9   0  -6   -0.60    1.90
   9   0   6    1.10    1.30
  -9  -1   6    8.30    1.90
   9  -1  -6    6.80    1.80
  -9  -1   6    8.70    1.60
  -9   1   6    7.90    1.70
  -9   1   6    5.70    1.60
   9   1  -6    4.90    1.80
  -8  -1   6   -0.90    1.10
   8  -1  -6   -1.50    1.40
  -8  -1   6    0.70    1.30
  -8   1   6    0.50    1.20
  -8   1   6   -0.30    1.20
   8   1  -6   -1.30    1.40
   7  -1  -6   23.90    2.20
  -7  -1   6   24.70    2.10
  -7  -1   6   24.50    1.90
  -7   1   6   24.40    2.00
  -7   1   6   23.20    2.00
   7   1  -6   24.50    1.90
  -6  -1   6   59.49    2.30
   6  -1  -6   61.39    2.50
  -6  -1   6   65.89    2.60
  -6   1   6   63.59    2.40
   6   1  -6   64.69    2.60
  -6   1   6   63.79    2.40
  -5  -1   6   59.99    2.30
   5  -1  -6   58.99    2.20
  -5  -1   6   56.59    2.00
  -5   1   6   57.99    2.10
  -5   1   6   59.49    2.10
   5   1  -6   57.09    2.20
  -4  -1   6   54.19    2.00
  -4  -1   6   56.59    1.80
   4  -1  -6   58.69    2.00
  -4   1   6   56.39    1.90
  -4   1   6   57.79    1.90
   4   1  -6   60.59    2.00
  -3  -1   6  301.17    6.10
  -3  -1   6  300.77    5.80
   3  -1  -6  296.17    5.90
  -3   1   6  295.87    5.90
  -3   1   6  295.87    5.90
   3   1  -6  295.07    5.90
   2  -1  -6   99.89    2.40
  -2  -1   6   97.69    2.50
  -2  -1   6   93.89    2.30
  -2   1   6   99.19    2.40
  -2   1   6   94.79    2.30
   2   1  -6   94.59    2.30
  -1  -1   6  156.08    3.20
  -1  -1   6  159.38    3.50
   1  -1  -6  160.28    3.40
   1   1  -6  153.88    3.30
  -1   1   6  152.98    3.30
   0  -1   6 1689.33   30.50
   0  -1  -6 1770.42   30.60
   0   1  -6 1757.02   30.60
   0   1   6 1738.13   30.60
  -1  -1  -6   20.50    1.10
   1  -1   6   20.30    1.00
   1   1   6   20.10    1.00
  -1   1  -6   21.00    1.10
  -2  -1  -6   16.80    1.10
   2  -1   6   18.00    1.00
  -2   1  -6   17.10    1.10
   2   1   6   17.20    1.00
   3  -1   6  110.29    2.70
  -3  -1  -6  111.99    2.80
  -3   1  -6  110.99    2.80
   3   1   6  113.79    2.80
  -4  -1  -6    8.60    0.90
   4  -1   6   10.30    0.90
  -4  -1  -6   11.10    1.20
   4   1   6   12.50    1.10
  -4   1  -6    9.30    1.00
  -5  -1  -6   74.19    2.80
   5  -1   6   71.79    2.40
   5   1   6   75.19    2.40
  -5   1  -6   72.09    2.50
  -5   1  -6   75.29    2.80
  -6  -1  -6   57.39    2.30
  -6  -1  -6   58.99    2.80
  -6  -1  -6   62.19    2.50
   6  -1   6   61.89    2.40
   6   1   6   59.59    2.40
  -6   1  -6   56.29    2.50
  -6   1  -6   59.89    2.80
  -7  -1  -6   31.70    2.70
   7  -1   6   35.40    2.20
  -7  -1  -6   36.60    2.30
  -7   1  -6   35.00    2.70
   7   1   6   37.20    2.20
  -7   1  -6   33.60    2.40
   8  -1   6   37.10    2.50
  -8  -1  -6   40.70    3.30
  -8  -1  -6   41.70    2.70
   8   1   6   39.20    2.50
  -8   1  -6   38.30    2.70
  -8   1  -6   44.40    3.20
  -9  -1  -6    5.70    2.10
  -9  -1  -6    3.70    1.50
   9  -1   6    6.90    1.50
   9   1   6    7.10    1.50
  -9   1  -6    6.00    2.00
  -9   1  -6    5.80    1.50
   9  -2  -6    0.90    1.60
  -9  -2   6    0.80    1.60
  -9  -2   6    1.40    1.30
  -9   2   6    1.90    1.30
  -9   2   6   -0.70    1.40
   9   2  -6   -0.70    1.70
  -8  -2   6   48.80    3.10
   8  -2  -6   50.69    2.90
  -8  -2   6   47.30    2.60
  -8   2   6   45.40    2.80
   8   2  -6   44.60    2.90
  -8   2   6   48.10    2.70
  -7  -2   6   22.00    1.90
   7  -2  -6   21.80    1.80
  -7  -2   6   22.60    2.10
  -7   2   6   21.20    1.80
  -7   2   6   19.30    1.70
   7   2  -6   21.90    1.90
  -6  -2   6   67.69    2.40
  -6  -2   6   59.59    2.70
   6  -2  -6   67.29    2.60
  -6   2   6   64.49    2.50
   6   2  -6   70.59    2.70
  -6   2   6   58.09    2.30
   5  -2  -6    1.70    0.90
  -5  -2   6    1.70    0.70
  -5  -2   6   -0.50    0.80
  -5   2   6    0.90    0.70
  -5   2   6    0.30    0.70
   5   2  -6   -0.40    0.90
  -4  -2   6    3.70    0.70
  -4  -2   6    2.40    0.80
   4  -2  -6    4.10    0.90
   4   2  -6    3.30    0.80
  -4   2   6    1.90    0.60
  -4   2   6    1.70    0.70
  -3  -2   6   69.69    2.30
  -3  -2   6   72.99    1.90
   3  -2  -6   71.69    2.10
  -3   2   6   72.29    2.10
  -3   2   6   71.59    1.90
   3   2  -6   71.79    2.10
  -2  -2   6   68.39    1.70
   2  -2  -6   71.09    2.00
  -2  -2   6   68.99    2.10
   2   2  -6   68.69    1.90
  -2   2   6   68.79    1.90
  -1  -2   6   79.99    1.90
  -1  -2   6   76.39    2.10
  -1  -2   6   79.99    2.30
   1  -2  -6   84.79    2.10
  -1   2   6   80.49    2.10
   1   2  -6   83.99    2.00
   0  -2   6  315.47    6.30
   0  -2   6  339.87    6.30
   0  -2  -6  348.27    6.50
   0   2   6  342.67    6.50
   0   2  -6  351.56    6.40
  -1  -2  -6   44.60    1.50
   1  -2   6   44.90    1.30
  -1   2  -6   45.40    1.50
   1   2   6   44.80    1.50
  -2  -2  -6   11.50    1.10
   2  -2   6   12.80    0.90
  -2   2  -6   11.30    1.00
   2   2   6   13.00    1.00
  -3  -2  -6    1.30    0.60
   3  -2   6    2.40    0.60
  -3  -2  -6    2.90    0.80
  -3   2  -6    3.60    0.80
   3   2   6    4.00    0.70
  -4  -2  -6   53.39    1.90
  -4  -2  -6   53.99    2.20
   4  -2   6   52.99    1.80
  -4  -2  -6   49.90    1.90
   4   2   6   50.19    1.90
  -4   2  -6   51.39    2.00
   5  -2   6    1.50    0.80
  -5  -2  -6    2.20    0.90
  -5  -2  -6    2.80    1.10
  -5  -2  -6    2.30    0.80
   5   2   6    2.20    0.80
  -5   2  -6    0.80    0.90
   6  -2   6  229.88    5.30
  -6  -2  -6  234.08    5.40
  -6  -2  -6  220.58    5.10
  -6  -2  -6  236.48    5.90
   6   2   6  230.78    5.40
  -6   2  -6  237.48    5.80
  -7  -2  -6   13.60    1.90
   7  -2   6   16.60    1.50
  -7  -2  -6   14.80    1.50
  -7   2  -6   14.40    1.60
  -7   2  -6   16.60    2.00
   7   2   6   15.60    1.50
  -8  -2  -6   31.80    3.10
   8  -2   6   36.00    2.40
  -8  -2  -6   30.40    2.50
  -8   2  -6   32.20    2.60
   8   2   6   32.80    2.40
  -8   2  -6   34.90    3.00
  -9  -2  -6    7.70    2.20
  -9  -2  -6    3.30    1.40
   9  -2   6    6.20    1.50
  -9   2  -6    6.70    2.00
  -9   2  -6    6.10    1.70
   9   2   6    6.40    1.50
  -9  -3   6   49.60    2.80
   9  -3  -6   47.30    3.10
  -9  -3   6   47.60    3.70
   9   3  -6   49.10    3.40
  -9   3   6   49.20    3.20
  -8  -3   6   59.99    2.80
   8  -3  -6   67.09    3.20
  -8  -3   6   61.39    3.70
  -8   3   6   67.59    3.20
   8   3  -6   66.99    3.40
   7  -3  -6    4.60    1.30
  -7  -3   6    2.30    1.00
  -7  -3   6    0.30    1.30
  -7   3   6    1.80    1.30
  -7   3   6    1.20    0.90
   7   3  -6    3.70    1.40
   6  -3  -6  161.48    4.10
  -6  -3   6  155.78    3.80
  -6  -3   6  156.38    4.60
  -6   3   6  163.98    4.20
   6   3  -6  165.18    4.20
  -6   3   6  148.49    3.80
  -5  -3   6    1.10    0.80
   5  -3  -6    2.20    1.00
  -5  -3   6    1.20    0.90
   5   3  -6    1.50    1.00
  -5   3   6    1.00    0.70
  -5   3   6    0.30    0.90
  -4  -3   6    1.30    0.60
  -4  -3   6    0.70    0.70
   4  -3  -6    0.80    0.80
  -4   3   6    0.90    0.50
   4   3  -6    0.20    0.70
  -4   3   6    1.50    0.70
  -3  -3   6   18.50    1.40
   3  -3  -6   18.80    1.20
  -3  -3   6   18.50    0.90
   3   3  -6   19.20    1.20
  -3   3   6   19.40    1.20
  -2  -3   6   74.79    1.70
  -2  -3   6   76.89    2.40
  -2  -3   6   76.09    1.70
   2  -3  -6   78.59    2.10
  -2   3   6   79.99    2.10
   2   3  -6   76.69    2.00
  -1  -3   6  154.48    3.60
   1  -3  -6  153.18    3.30
   1   3  -6  155.58    3.20
  -1   3   6  154.48    3.40
   0  -3  -6  317.87    6.10
   0   3   6  322.07    6.20
   0   3  -6  321.37    6.10
   1  -3   6    2.10    0.40
   1  -3   6    1.40    0.30
  -1  -3  -6    1.40    0.60
   1   3   6    2.20    0.60
  -1   3  -6    2.30    0.60
  -2  -3  -6  212.58    4.30
  -2  -3  -6  201.58    4.50
   2  -3   6  209.98    4.10
   2   3   6  209.48    4.40
  -2   3  -6  207.68    4.30
  -3  -3  -6   23.70    1.50
   3  -3   6   24.90    1.20
  -3  -3  -6   22.70    1.30
  -3  -3  -6   24.10    1.60
  -3   3  -6   22.70    1.40
   3   3   6   24.80    1.40
   4  -3   6  387.36    7.40
  -4  -3  -6  377.66    7.70
  -4  -3  -6  371.06    7.90
  -4  -3  -6  380.66    7.50
   4   3   6  378.46    7.60
  -4   3  -6  379.46    7.60
  -5  -3  -6   72.69    2.90
  -5  -3  -6   73.39    2.60
  -5  -3  -6   74.99    2.50
   5  -3   6   72.89    2.40
   5   3   6   72.49    2.50
  -5   3  -6   73.19    2.60
  -6  -3  -6   65.29    3.10
   6  -3   6   69.79    2.50
  -6  -3  -6   68.09    2.60
  -6  -3  -6   69.09    2.60
   6   3   6   64.89    2.60
  -6   3  -6   63.79    2.90
  -6   3  -6   69.59    2.80
   7  -3   6   22.90    2.00
  -7  -3  -6   17.20    1.60
  -7  -3  -6   21.30    2.20
   7   3   6   19.20    1.70
  -7   3  -6   16.00    1.70
  -7   3  -6   15.60    1.90
  -8  -3  -6   29.70    2.80
  -8  -3  -6   24.40    2.20
  -8   3  -6   28.20    2.50
  -8   3  -6   27.70    2.50
   8   3   6   23.10    2.00
  -9  -3  -6   13.10    2.40
  -9  -3  -6   10.60    1.60
  -9   3  -6   14.40    2.20
  -9   3  -6    7.70    1.70
   9   3   6   11.80    1.70
  -9  -4   6    4.30    2.00
   9  -4  -6    4.40    1.50
  -9   4   6    3.10    1.60
   9   4  -6    1.90    1.80
   8  -4  -6   30.80    2.50
  -8  -4   6   35.80    3.20
  -8   4   6   32.30    2.80
   8   4  -6   32.40    2.90
   7  -4  -6   47.70    2.50
  -7  -4   6   49.70    2.20
  -7  -4   6   49.20    3.20
   7   4  -6   50.89    2.80
  -7   4   6   54.09    2.80
   6  -4  -6   64.59    2.50
  -6  -4   6   60.19    3.10
  -6  -4   6   62.39    2.10
  -6   4   6   67.09    2.80
   6   4  -6   66.79    2.70
  -5  -4   6    7.60    0.80
   5  -4  -6    7.80    0.90
  -5  -4   6    8.40    1.40
   5  -4  -6    8.30    1.10
   5   4  -6    9.20    1.20
  -5   4   6    7.70    1.20
  -4  -4   6    7.30    1.20
   4  -4  -6    8.10    1.00
   4  -4  -6    6.90    1.00
  -4  -4   6    9.20    0.70
   4   4  -6    9.30    1.00
  -4   4   6    9.60    1.10
  -3  -4   6   29.90    1.80
   3  -4  -6   30.50    1.40
   3   4  -6   31.30    1.40
  -3   4   6   29.60    1.50
   2  -4  -6    8.90    0.70
  -2  -4   6    7.70    1.00
   2   4  -6    8.30    0.80
  -2   4   6    7.40    0.80
   1  -4  -6   25.30    1.10
  -1  -4   6   25.50    1.50
  -1   4   6   29.30    1.30
   1   4  -6   25.60    1.10
   0  -4  -6   53.49    1.90
   0  -4  -6   57.99    1.50
   0  -4  -6   54.69    2.10
   0   4   6   53.89    1.70
   0   4  -6   56.39    1.60
  -1  -4  -6   54.19    2.20
  -1  -4  -6   56.49    1.60
  -1  -4  -6   56.19    1.70
   1   4   6   54.49    1.80
  -1   4  -6   54.79    1.60
  -2  -4  -6    2.70    0.80
  -2  -4  -6    2.70    0.80
  -2  -4  -6    2.40    0.60
   2   4   6    3.20    0.70
  -2   4  -6    3.50    0.70
  -3  -4  -6  212.08    4.90
  -3  -4  -6  209.38    5.00
  -3  -4  -6  212.38    4.40
   3   4   6  211.58    4.70
  -3   4  -6  212.58    4.60
  -4  -4  -6  308.37    6.70
  -4  -4  -6  301.87    6.10
  -4  -4  -6  299.57    6.70
  -4   4  -6  297.37    6.30
   4   4   6  305.37    6.40
  -5  -4  -6   46.20    1.90
  -5  -4  -6   47.60    2.40
  -5  -4  -6   44.80    2.50
   5   4   6   46.50    2.10
  -5   4  -6   46.60    2.20
  -6  -4  -6   26.00    2.10
  -6  -4  -6   26.00    2.50
  -6  -4  -6   28.30    1.80
  -6   4  -6   25.30    2.20
  -6   4  -6   24.90    2.00
   6   4   6   23.60    1.90
  -7  -4  -6   44.60    3.10
  -7  -4  -6   40.50    2.30
  -7   4  -6   46.40    2.60
   7   4   6   45.90    2.50
  -7   4  -6   44.40    2.70
  -8  -4  -6   -1.00    1.70
   8  -4   6    0.20    1.50
  -8  -4  -6    1.90    1.10
   8   4   6    2.50    1.30
  -8   4  -6    0.60    1.30
  -8   4  -6    1.40    1.70
  -8  -5   6    3.00    1.80
  -8   5   6    0.90    1.50
   8   5  -6    0.60    1.50
   7  -5  -6   -0.40    1.10
  -7  -5   6    0.90    1.50
   7   5  -6    0.80    1.30
  -7   5   6   -0.60    1.20
   6  -5  -6    5.30    1.10
  -6  -5   6    4.50    1.50
   6   5  -6    4.60    1.20
  -6   5   6    7.60    1.40
   5  -5  -6   19.50    1.50
   5  -5  -6   17.80    1.50
  -5  -5   6   17.80    1.80
   5   5  -6   20.00    1.70
  -5   5   6   20.40    1.90
   4  -5  -6    1.90    0.80
  -4  -5   6    2.30    1.10
   4  -5  -6    2.10    0.90
   4   5  -6    1.50    0.80
  -4   5   6    2.10    0.90
  -3  -5   6   74.49    2.70
   3  -5  -6   74.89    1.90
   3  -5  -6   77.39    2.60
  -3   5   6   74.19    2.40
   3   5  -6   71.69    2.20
  -2  -5   6   -1.30    0.80
   2  -5  -6   -0.30    0.90
   2   5  -6   -0.30    0.60
  -2   5   6    1.00    0.70
   1  -5  -6  114.09    3.40
   1   5  -6  112.99    2.50
  -1   5   6  113.19    2.80
   0  -5  -6  201.38    4.90
   0  -5  -6  199.08    4.00
   0   5  -6  204.98    4.10
   0   5   6  205.58    4.30
  -1  -5  -6   29.30    1.40
  -1  -5  -6   27.80    1.90
  -1   5  -6   30.10    1.20
   1   5   6   29.50    1.40
  -2  -5  -6   -0.70    0.80
  -2  -5  -6   -1.20    1.00
   2   5   6    1.40    0.70
  -2   5  -6    1.30    0.70
  -3  -5  -6   32.30    1.20
  -3  -5  -6   29.10    2.10
  -3  -5  -6   32.30    1.90
  -3   5  -6   30.80    1.60
   3   5   6   30.70    1.60
  -4  -5  -6   15.40    1.50
  -4  -5  -6   15.20    1.50
  -4  -5  -6   15.40    1.20
   4   5   6   14.80    1.30
  -4   5  -6   11.90    1.10
  -5  -5  -6    3.90    0.80
  -5  -5  -6    7.70    1.40
  -5  -5  -6    5.60    1.30
   5   5   6    5.80    1.10
  -5   5  -6    5.70    1.10
  -6  -5  -6    0.20    1.20
  -6  -5  -6    0.60    1.40
  -6  -5  -6    1.00    1.10
  -6   5  -6    1.90    1.10
  -6   5  -6    0.30    1.20
   6   5   6    0.00    0.90
  -7  -5  -6   -2.00    1.40
  -7   5  -6    0.50    1.20
   7   5   6    0.90    1.10
  -8  -5  -6   12.00    2.20
   8   5   6   11.40    1.50
  -8   5  -6    8.30    1.50
  -7  -6   6    3.20    1.80
  -7   6   6    2.20    1.50
  -6  -6   6    0.50    1.40
  -6   6   6    0.20    1.20
  -5  -6   6    1.60    1.30
  -5   6   6    0.10    1.10
  -4  -6   6   10.20    1.50
   4  -6  -6   11.00    1.30
  -4   6   6    9.10    1.20
  -3  -6   6   10.60    1.40
   3  -6  -6    9.90    1.30
  -3   6   6    8.30    1.10
  -2  -6   6   42.00    2.20
   2  -6  -6   38.60    2.30
  -2   6   6   38.80    1.80
   1  -6  -6    3.60    1.20
  -1   6   6    6.10    0.90
   0  -6  -6   58.99    2.80
   0   6   6   61.79    2.00
  -1  -6  -6   22.90    2.10
  -1  -6  -6   27.80    1.60
   1   6   6   29.10    1.50
  -2  -6  -6    2.90    0.90
  -2  -6  -6    2.30    1.10
   2   6   6    2.80    0.80
  -3  -6  -6   17.50    1.80
  -3  -6  -6   17.70    1.50
   3   6   6   18.50    1.40
  -4  -6  -6    2.90    1.20
  -4  -6  -6    0.10    1.00
   4   6   6    1.40    0.80
  -5  -6  -6    0.20    1.20
  -5  -6  -6    1.70    1.30
   5   6   6    1.40    0.90
  -6  -6  -6   15.00    1.80
  -6  -6  -6   16.60    2.00
   6   6   6   10.60    1.40
  -7  -6  -6    3.20    1.60
   7   6   6    2.40    1.20
  -6  -7   6    6.00    1.70
  -5  -7   6    0.10    1.40
  -4  -7   6    3.30    1.40
   4  -7  -6    2.30    1.10
   3  -7  -6    3.30    1.20
  -3  -7   6    3.70    1.30
   2  -7  -6  123.09    4.00
  -2  -7   6  121.39    3.70
   1  -7  -6   26.20    2.40
   0  -7  -6   97.09    3.70
  -1  -7  -6    0.20    1.20
  -2  -7  -6    7.60    1.50
  -3  -7  -6   24.30    2.20
  -4  -7  -6   37.30    2.80
  -4  -7  -6   35.60    3.40
  -5  -7  -6    5.60    1.60
  -5  -7  -6    5.80    1.60
  -6  -7  -6   -0.90    1.30
  -6  -7  -6   -1.50    1.40
  -5  -8   6   13.20    2.00
  -4  -8   6   18.50    2.00
   4  -8  -6   15.80    1.80
   3  -8  -6    2.30    1.30
  -3  -8   6    1.60    1.40
   2  -8  -6    1.10    1.30
   1  -8  -6    3.10    1.40
   0  -8  -6   18.00    2.00
  -1  -8  -6    4.60    1.50
  -2  -8  -6    2.60    1.50
  -3  -8  -6    0.80    1.50
  -4  -8  -6    1.40    1.60
  -5  -8  -6    0.30    1.50
   3  -9  -6   10.40    1.80
   2  -9  -6    6.40    1.70
   1  -9  -6    4.80    1.70
   0  -9  -6   -0.90    1.40
  -1  -9  -6    7.20    1.80
  -2  -9  -6   -0.20    1.50
  -3  -9  -6    0.40    1.60
  -9   0   7   -1.50    1.40
   9   0  -7   -0.10    1.60
  -9   0   7   -0.40    1.50
   8   0  -7   -0.70    1.40
  -8   0   7   -0.50    1.20
  -8   0   7   -0.40    1.20
  -7   0   7    0.70    1.10
   7   0  -7    2.30    1.30
  -7   0   7    0.80    1.10
  -6   0   7    1.70    0.90
   6   0  -7    0.10    1.00
  -6   0   7    1.30    0.90
  -5   0   7    0.30    0.70
   5   0  -7   -0.10    0.90
  -5   0   7   -0.50    0.70
   4   0  -7   -0.70    0.70
  -4   0   7    0.80    0.60
  -4   0   7   -0.10    0.60
   3   0  -7   -0.30    0.60
  -3   0   7   -1.00    0.50
  -3   0   7    0.50    0.60
   2   0  -7    0.80    0.60
  -2   0   7    0.20    0.50
  -2   0   7    0.40    0.50
   1   0  -7   -0.10    0.60
  -1   0   7   -0.10    0.40
   0   0  -7   -0.40    0.60
   0   0   7   -0.20    0.40
  -1   0  -7    0.30    0.60
   1   0   7   -0.60    0.40
   2   0   7    0.30    0.50
  -2   0  -7   -0.70    0.60
   3   0   7   -0.20    0.50
  -3   0  -7    0.90    0.70
  -4   0  -7    0.80    0.70
   4   0   7    0.10    0.60
   5   0   7    0.40    0.70
  -5   0  -7    0.70    1.00
  -5   0  -7    0.30    0.90
  -6   0  -7    1.10    1.00
   6   0   7   -0.50    0.80
  -6   0  -7   -0.70    1.20
   7   0   7    0.80    1.00
  -7   0  -7    0.60    1.50
  -7   0  -7    1.70    1.30
   8   0   7    2.10    1.20
  -8   0  -7    1.60    1.80
  -8   0  -7    1.20    1.30
  -9   0  -7   -0.60    1.40
   9   0   7    0.30    1.30
  -9   0  -7    2.60    2.00
  -9  -1   7   -0.90    1.40
   9  -1  -7   -1.10    1.60
  -9  -1   7    0.40    1.40
  -9   1   7    0.00    1.30
   9   1  -7   -2.30    1.60
  -9   1   7   -2.80    1.30
  -8  -1   7    2.10    1.30
  -8  -1   7    1.40    1.50
   8  -1  -7    2.10    1.50
  -8   1   7    0.50    1.20
   8   1  -7   -2.00    1.40
  -8   1   7    2.10    1.30
   7  -1  -7    7.40    1.40
  -7  -1   7    5.50    1.20
  -7  -1   7    6.10    1.40
  -7   1   7    5.40    1.20
  -7   1   7    5.30    1.30
   7   1  -7    2.30    1.30
  -6  -1   7   10.90    1.20
   6  -1  -7   12.40    1.40
  -6  -1   7   10.90    1.30
  -6   1   7   13.50    1.40
   6   1  -7   12.00    1.40
  -6   1   7   12.80    1.40
   5  -1  -7   40.40    2.00
  -5  -1   7   40.70    2.00
  -5  -1   7   43.60    1.90
  -5   1   7   42.60    1.90
  -5   1   7   42.60    1.90
   5   1  -7   38.60    2.00
  -4  -1   7    8.20    0.90
   4  -1  -7    9.10    1.00
  -4  -1   7    7.50    1.00
   4   1  -7    8.30    1.00
  -4   1   7    8.30    0.90
  -4   1   7    9.20    1.00
   3  -1  -7  179.28    4.00
  -3  -1   7  171.28    4.10
  -3  -1   7  178.68    3.90
  -3   1   7  184.68    4.00
   3   1  -7  179.68    4.00
  -3   1   7  183.28    4.00
  -2  -1   7  837.32   15.40
   2  -1  -7  847.02   15.20
  -2  -1   7  830.92   15.10
   2   1  -7  835.52   15.20
  -2   1   7  821.32   15.20
  -1  -1   7  119.39    2.70
   1  -1  -7  117.59    2.80
   1   1  -7  116.09    2.70
  -1   1   7  114.59    2.70
   0  -1   7   43.30    1.40
   0  -1  -7   42.80    1.50
   0   1  -7   42.20    1.50
   0   1   7   41.80    1.50
  -1  -1  -7  125.59    3.00
   1  -1   7  123.69    2.80
  -1   1  -7  126.49    2.90
   1   1   7  130.99    2.90
  -2  -1  -7   83.49    2.30
   2  -1   7   83.59    2.20
   2   1   7   82.39    2.20
  -2   1  -7   80.99    2.30
  -3  -1  -7  193.88    4.30
   3  -1   7  194.48    4.20
   3   1   7  196.68    4.30
  -3   1  -7  192.18    4.30
  -4  -1  -7   69.59    2.30
   4  -1   7   65.59    2.10
  -4   1  -7   68.29    2.30
   4   1   7   70.39    2.20
  -5  -1  -7   21.30    1.90
  -5  -1  -7   21.90    1.70
   5  -1   7   20.30    1.60
   5   1   7   20.40    1.50
  -5   1  -7   21.60    1.80
   6  -1   7    1.10    0.90
  -6  -1  -7    2.00    1.00
  -6  -1  -7    1.90    1.30
  -6  -1  -7    3.00    1.10
  -6   1  -7    4.20    1.40
   6   1   7    3.00    0.90
  -6   1  -7    3.20    1.10
  -7  -1  -7   37.60    2.60
   7  -1   7   41.00    2.40
  -7  -1  -7   38.00    3.00
   7   1   7   40.10    2.30
  -7   1  -7   51.69    3.10
  -7   1  -7   42.30    2.60
   8  -1   7    9.90    1.50
  -8  -1  -7    9.20    1.60
  -8  -1  -7   10.90    2.10
  -8   1  -7   15.10    2.20
  -8   1  -7   11.60    1.80
   8   1   7    9.20    1.50
   9  -1   7    3.60    1.40
  -9  -1  -7    2.60    2.00
  -9  -1  -7    2.00    1.50
  -9   1  -7    2.00    1.60
   9   1   7    3.20    1.40
  -9   1  -7    3.00    1.90
  -9  -2   7    1.10    1.70
  -9  -2   7    2.00    1.40
   9  -2  -7    0.40    1.60
  -9   2   7   -0.30    1.40
   9   2  -7    0.20    1.70
  -8  -2   7   17.50    2.20
   8  -2  -7   17.30    1.90
  -8  -2   7   16.70    1.80
  -8   2   7   13.10    1.60
  -8   2   7   18.60    2.00
   8   2  -7   17.90    2.00
  -7  -2   7   -0.40    1.10
   7  -2  -7   -0.40    1.30
  -7  -2   7    0.10    1.00
  -7   2   7    1.80    1.20
  -7   2   7    1.20    1.00
   7   2  -7   -0.20    1.30
  -6  -2   7   21.60    1.90
  -6  -2   7   21.40    1.70
   6  -2  -7   20.50    1.70
  -6   2   7   21.00    1.80
   6   2  -7   20.90    1.70
  -6   2   7   17.90    1.60
  -5  -2   7    2.50    1.00
   5  -2  -7    4.00    1.10
  -5  -2   7    3.40    0.90
  -5   2   7    2.00    0.80
   5   2  -7    2.00    1.00
  -5   2   7    2.30    0.90
  -4  -2   7    4.90    0.90
  -4  -2   7    4.60    0.70
   4  -2  -7    3.80    0.90
   4   2  -7    4.10    0.90
  -4   2   7    3.80    0.70
  -4   2   7    5.80    0.90
   3  -2  -7  143.89    3.40
  -3  -2   7  143.79    3.20
  -3  -2   7  139.89    3.60
   3   2  -7  149.59    3.40
  -3   2   7  149.39    3.50
  -3   2   7  146.79    3.30
   2  -2  -7  763.92   13.80
  -2  -2   7  741.43   14.00
  -2  -2   7  740.03   13.50
   2   2  -7  753.52   13.70
  -2   2   7  750.32   13.80
   1  -2  -7   25.70    1.30
  -1  -2   7   23.20    1.00
  -1   2   7   22.60    1.20
   1   2  -7   24.00    1.20
   0  -2  -7  276.47    5.50
   0  -2   7  274.37    5.30
   0   2  -7  283.67    5.50
   0   2   7  285.57    5.60
  -1  -2  -7    0.40    0.60
   1  -2   7    0.20    0.40
  -1   2  -7   -0.60    0.60
   1   2   7    0.10    0.50
  -2  -2  -7  385.06    7.30
   2  -2   7  370.56    7.20
  -2   2  -7  383.56    7.30
   2   2   7  370.56    7.30
   3  -2   7    9.50    0.80
  -3  -2  -7    8.00    0.90
  -3   2  -7    8.90    1.00
   3   2   7    9.90    0.90
  -4  -2  -7   58.89    2.40
   4  -2   7   62.39    2.10
  -4  -2  -7   61.09    2.20
   4   2   7   57.49    2.10
  -4   2  -7   61.89    2.20
  -5  -2  -7   14.20    1.30
  -5  -2  -7   14.90    1.60
  -5  -2  -7   13.70    1.20
   5  -2   7   15.80    1.30
  -5   2  -7   13.80    1.30
   5   2   7   14.40    1.30
  -6  -2  -7   38.90    2.70
   6  -2   7   35.90    2.10
  -6  -2  -7   35.50    1.90
  -6  -2  -7   39.20    2.20
   6   2   7   34.80    2.00
  -6   2  -7   37.80    2.30
  -6   2  -7   37.40    2.60
  -7  -2  -7    8.10    1.40
   7  -2   7    7.80    1.30
  -7  -2  -7    5.20    1.70
  -7   2  -7    6.80    1.50
   7   2   7    8.20    1.40
  -7   2  -7    9.10    1.80
   8  -2   7    0.20    1.20
  -8  -2  -7   -1.20    1.20
  -8  -2  -7    0.20    1.70
   8   2   7    2.50    1.30
  -8   2  -7    3.90    1.80
  -8   2  -7   -0.50    1.30
  -9  -2  -7   11.30    1.80
   9  -2   7   14.80    1.80
  -9  -2  -7   15.40    2.50
   9   2   7   16.30    2.00
  -9   2  -7   13.70    1.90
  -9   2  -7   17.30    2.50
  -9  -3   7    5.30    1.90
  -9  -3   7    3.90    1.40
   9  -3  -7    4.60    1.70
  -9   3   7    2.80    1.60
   9   3  -7    8.30    2.00
  -8  -3   7  125.19    3.90
   8  -3  -7  129.69    4.30
  -8  -3   7  129.39    4.90
  -8   3   7  127.19    4.40
   8   3  -7  130.19    4.40
  -7  -3   7   11.50    1.40
   7  -3  -7    9.60    1.50
  -7  -3   7    8.40    1.70
   7   3  -7   11.50    1.70
  -7   3   7   10.60    1.60
   6  -3  -7    0.70    1.10
  -6  -3   7    0.50    1.10
  -6  -3   7    0.90    1.00
  -6   3   7    0.50    0.80
  -6   3   7   -0.20    1.00
   6   3  -7    2.80    1.20
  -5  -3   7   -1.60    0.90
   5  -3  -7    0.40    1.00
  -5  -3   7    0.40    0.70
  -5   3   7   -0.50    0.60
   5   3  -7   -1.10    1.00
  -5   3   7   -0.40    0.80
  -4  -3   7   12.40    1.30
   4  -3  -7   15.40    1.20
  -4  -3   7   14.40    1.10
   4   3  -7   14.10    1.20
  -4   3   7   13.90    1.20
  -4   3   7   14.50    1.00
   3  -3  -7   78.89    2.30
  -3  -3   7   77.19    2.60
  -3  -3   7   77.29    2.00
  -3   3   7   80.79    2.30
   3   3  -7   76.39    2.20
  -2  -3   7   22.30    1.50
  -2  -3   7   22.10    1.00
  -2  -3   7   23.20    1.00
   2  -3  -7   22.20    1.30
   2   3  -7   22.90    1.20
  -2   3   7   22.90    1.30
   1  -3  -7    0.80    0.60
  -1  -3   7   -0.10    0.40
   1   3  -7    0.00    0.60
  -1   3   7    0.30    0.60
   0  -3   7  171.88    3.40
   0  -3  -7  179.68    3.70
   0  -3   7  161.28    3.40
   0   3   7  181.48    3.80
   0   3  -7  181.48    3.70
  -1  -3  -7   11.50    1.00
   1  -3   7   12.80    0.80
   1  -3   7   10.70    0.70
   1   3   7   12.60    1.00
  -1   3  -7   12.80    1.10
  -2  -3  -7   33.60    1.40
   2  -3   7   34.70    1.20
  -2   3  -7   34.50    1.50
   2   3   7   31.30    1.40
   3  -3   7  171.38    3.70
  -3  -3  -7  169.78    3.90
  -3  -3  -7  167.98    4.20
   3   3   7  174.68    4.00
  -3   3  -7  177.18    4.00
   4  -3   7   64.49    2.10
  -4  -3  -7   66.79    2.70
  -4  -3  -7   74.59    2.40
  -4  -3  -7   65.49    2.50
  -4   3  -7   67.09    2.40
   4   3   7   66.49    2.30
   5  -3   7  240.88    5.20
  -5  -3  -7  235.28    5.90
  -5  -3  -7  241.18    5.50
  -5  -3  -7  245.88    5.40
  -5   3  -7  239.98    5.50
   5   3   7  238.18    5.50
  -6  -3  -7   23.10    1.80
  -6  -3  -7   21.50    1.90
  -6  -3  -7   19.90    2.10
   6  -3   7   23.20    1.90
  -6   3  -7   22.50    2.10
  -6   3  -7   23.10    2.30
   6   3   7   20.40    1.90
   7  -3   7    2.10    1.10
  -7  -3  -7    3.60    1.20
  -7  -3  -7    0.90    1.60
  -7   3  -7    2.30    1.30
  -7   3  -7    1.50    1.50
   7   3   7    5.00    1.30
  -8  -3  -7    0.20    1.20
  -8  -3  -7    0.00    1.70
  -8   3  -7    0.00    1.30
   8   3   7   -1.20    1.10
  -8   3  -7   -1.70    1.60
  -8  -4   7   21.60    2.50
   8  -4  -7   22.00    1.90
  -8   4   7   19.90    2.10
   8   4  -7   21.10    2.30
  -7  -4   7    7.30    1.20
   7  -4  -7    8.10    1.40
  -7  -4   7    7.40    1.80
  -7   4   7    5.70    1.50
   7   4  -7    7.60    1.60
  -6  -4   7   82.29    3.50
   6  -4  -7   78.49    2.80
  -6  -4   7   79.19    2.40
   6   4  -7   80.79    3.00
  -6   4   7   85.29    3.10
   5  -4  -7    3.50    1.00
  -5  -4   7    4.30    1.20
   5  -4  -7    2.80    0.80
  -5  -4   7    2.10    0.70
   5   4  -7    4.20    1.10
  -5   4   7    6.50    1.20
  -4  -4   7   -0.70    0.90
  -4  -4   7    1.10    0.60
   4  -4  -7    0.30    0.90
   4   4  -7    1.30    0.90
  -4   4   7    0.40    0.80
   3  -4  -7    1.70    0.80
  -3  -4   7    2.50    1.00
  -3   4   7    3.60    0.90
   3   4  -7    2.20    0.80
  -2  -4   7    5.80    1.00
   2  -4  -7    6.80    0.80
  -2   4   7    6.00    0.80
   2   4  -7    5.60    0.80
   1  -4  -7    4.80    0.70
   1   4  -7    5.40    0.70
  -1   4   7    5.90    0.80
   0  -4  -7   75.89    2.00
   0   4   7   81.09    2.30
   0   4  -7   83.19    2.10
  -1  -4  -7   13.20    1.00
  -1  -4  -7   10.90    1.10
   1   4   7   12.50    1.20
  -1   4  -7   13.80    1.10
  -2  -4  -7  322.17    7.00
  -2  -4  -7  326.77    6.40
  -2  -4  -7  321.87    6.70
   2   4   7  321.07    6.60
  -2   4  -7  334.17    6.50
  -3  -4  -7  235.08    4.90
  -3  -4  -7  234.38    5.30
   3  -4   7  234.18    4.60
  -3  -4  -7  231.98    5.50
   3   4   7  232.08    5.10
  -3   4  -7  228.88    5.00
   4  -4   7   35.70    1.50
  -4  -4  -7   35.00    2.10
  -4  -4  -7   34.50    1.70
  -4  -4  -7   36.50    2.20
  -4   4  -7   33.00    1.90
   4   4   7   38.70    1.90
  -5  -4  -7   22.00    1.60
  -5  -4  -7   22.60    1.90
  -5  -4  -7   21.70    2.00
   5   4   7   22.80    1.80
  -5   4  -7   22.50    1.90
  -6  -4  -7   19.50    2.00
  -6  -4  -7   21.00    2.00
  -6  -4  -7   15.10    1.40
  -6   4  -7   17.10    1.60
   6   4   7   17.20    1.60
  -6   4  -7   16.60    1.80
  -7  -4  -7   81.49    3.80
  -7  -4  -7   84.89    3.00
   7   4   7   83.49    3.20
  -7   4  -7   87.79    3.40
  -7   4  -7   84.79    3.60
  -8  -4  -7   11.80    1.50
  -8  -4  -7   20.10    2.40
   8   4   7   12.60    1.60
  -8   4  -7   19.00    2.20
  -8   4  -7   14.60    1.80
  -8  -5   7    0.10    1.70
   8   5  -7   -2.20    1.50
  -8   5   7   -1.50    1.40
   7  -5  -7    1.50    1.20
  -7  -5   7    2.00    1.60
   7   5  -7    0.90    1.40
  -7   5   7   -0.80    1.30
   6  -5  -7   -1.80    1.00
  -6  -5   7   -1.20    1.30
  -6   5   7    0.60    1.20
   6   5  -7    0.50    1.20
   5  -5  -7    9.50    1.10
  -5  -5   7    8.70    1.60
   5  -5  -7    9.80    1.20
  -5   5   7    7.70    1.30
   5   5  -7    7.10    1.30
  -4  -5   7  163.38    4.60
   4  -5  -7  158.98    3.70
   4  -5  -7  158.58    4.10
   4   5  -7  156.48    3.90
  -4   5   7  165.98    4.10
  -3  -5   7   49.60    2.40
   3  -5  -7   47.50    1.70
   3  -5  -7   51.79    2.30
   3   5  -7   46.70    1.80
  -3   5   7   45.60    2.00
  -2  -5   7   -0.20    0.90
   2  -5  -7    0.30    0.60
   2  -5  -7   -0.70    0.90
   2   5  -7   -0.20    0.70
  -2   5   7    0.00    0.80
   1  -5  -7   58.29    1.60
   1  -5  -7   59.59    2.50
  -1   5   7   57.59    2.00
   1   5  -7   58.59    1.80
   0  -5  -7  142.29    3.20
   0  -5  -7  144.59    3.00
   0  -5  -7  145.69    4.00
   0   5  -7  145.49    3.20
   0   5   7  147.19    3.50
  -1  -5  -7  432.26    9.00
  -1  -5  -7  423.16    8.30
  -1  -5  -7  441.36    7.90
  -1   5  -7  428.96    8.10
   1   5   7  427.66    8.40
  -2  -5  -7   20.40    1.10
  -2  -5  -7   18.40    1.50
  -2  -5  -7   20.00    1.70
  -2   5  -7   21.10    1.30
   2   5   7   19.80    1.50
  -3  -5  -7    0.00    1.00
  -3  -5  -7   -0.60    0.60
  -3  -5  -7    0.40    0.90
   3   5   7    0.10    0.80
  -3   5  -7    1.00    0.80
  -4  -5  -7   17.70    1.60
  -4  -5  -7   17.60    1.70
  -4  -5  -7   19.00    1.30
   4   5   7   19.20    1.60
  -4   5  -7   16.70    1.30
  -5  -5  -7   21.60    2.20
  -5  -5  -7   17.60    1.40
  -5  -5  -7   17.50    1.70
  -5   5  -7   13.70    1.40
   5   5   7   16.20    1.50
  -6  -5  -7   14.60    1.90
  -6  -5  -7   13.30    1.60
  -6  -5  -7    9.70    1.30
   6   5   7   13.90    1.50
  -6   5  -7   14.50    1.50
  -6   5  -7   12.70    1.60
  -7  -5  -7    7.40    1.90
  -7   5  -7    8.30    1.40
   7   5   7    6.30    1.30
  -7  -6   7    6.70    1.90
  -7   6   7    4.00    1.50
  -6  -6   7   21.80    2.40
  -6   6   7   19.70    1.90
  -5  -6   7    0.40    1.20
  -5   6   7   -0.40    1.10
  -4  -6   7   11.70    1.60
   4  -6  -7   12.20    1.40
  -4   6   7   12.30    1.30
  -3  -6   7   66.69    2.90
   3  -6  -7   63.59    2.70
  -3   6   7   68.89    2.40
  -2  -6   7   99.09    3.30
   2  -6  -7  100.89    3.40
  -2   6   7  101.39    2.90
   1  -6  -7   78.79    3.10
  -1   6   7   80.29    2.50
   0  -6  -7   -1.40    1.10
   0   6   7    0.60    0.80
  -1  -6  -7   87.09    3.30
   1   6   7   88.29    2.60
  -2  -6  -7   49.60    2.70
  -2  -6  -7   46.00    2.00
   2   6   7   47.10    2.00
  -3  -6  -7   38.70    2.10
  -3  -6  -7   41.80    2.60
   3   6   7   42.60    2.00
  -4  -6  -7   59.39    2.70
  -4  -6  -7   59.79    3.10
   4   6   7   62.59    2.40
  -5  -6  -7   55.79    3.00
  -5  -6  -7   58.19    3.00
   5   6   7   55.69    2.50
  -6  -6  -7    7.60    1.70
  -6  -6  -7    9.90    1.70
   6   6   7   10.10    1.40
  -7  -6  -7   59.39    3.50
   7   6   7   53.69    2.80
  -6  -7   7    0.60    1.60
  -5  -7   7   13.50    1.90
   4  -7  -7    2.00    1.20
  -4  -7   7    4.30    1.40
  -3  -7   7   23.40    2.30
   3  -7  -7   20.70    1.90
   2  -7  -7   -0.80    1.20
   1  -7  -7    3.50    1.30
   0  -7  -7   15.60    1.80
  -1  -7  -7    0.50    1.20
  -2  -7  -7    1.70    1.30
  -3  -7  -7    1.30    1.40
  -4  -7  -7    4.80    1.50
  -5  -7  -7   11.70    1.80
  -5  -7  -7   12.10    2.00
  -6  -7  -7   -0.30    1.50
  -6  -7  -7    2.10    1.50
  -5  -8   7   18.90    2.30
  -4  -8   7   45.40    3.20
   4  -8  -7   48.60    2.90
  -3  -8   7   -1.20    1.30
   3  -8  -7    1.30    1.30
   2  -8  -7   -0.20    1.30
   1  -8  -7   10.90    1.80
   0  -8  -7    1.10    1.40
  -1  -8  -7    6.60    1.70
  -2  -8  -7   30.00    2.80
  -3  -8  -7    2.30    1.60
  -4  -8  -7    0.50    1.50
   3  -9  -7    0.60    1.40
   2  -9  -7    1.80    1.50
   1  -9  -7    5.00    1.70
   0  -9  -7    0.90    1.60
  -1  -9  -7    1.90    1.70
  -2  -9  -7    0.80    1.60
   9   0  -8   -0.90    1.60
  -9   0   8   -0.20    1.30
  -9   0   8    0.70    1.40
  -8   0   8    4.50    1.40
  -8   0   8    6.10    1.50
   8   0  -8    3.90    1.70
  -7   0   8  132.69    4.20
  -7   0   8  129.39    3.90
   7   0  -8  127.89    4.10
  -6   0   8   21.70    1.90
  -6   0   8   17.80    1.50
   6   0  -8   16.60    1.60
  -5   0   8  133.59    3.70
  -5   0   8  125.59    3.40
   5   0  -8  134.49    3.60
   4   0  -8  462.15    8.90
  -4   0   8  445.96    9.00
  -4   0   8  450.85    8.80
  -3   0   8  237.98    5.10
   3   0  -8  244.58    5.20
  -3   0   8  243.48    5.30
   2   0  -8  994.00   18.00
  -2   0   8  991.70   17.90
  -1   0   8   11.60    1.00
   1   0  -8   13.30    1.10
   0   0  -8    3.00    0.70
   0   0   8    2.70    0.60
   1   0   8 1177.38   21.70
  -1   0  -8 1250.27   21.80
  -2   0  -8   45.20    1.70
   2   0   8   45.50    1.60
   3   0   8   96.59    2.60
   4   0   8  369.56    7.50
   5   0   8  378.76    7.80
  -5   0  -8  372.76    7.90
   6   0   8  242.58    5.70
  -6   0  -8  242.68    6.20
  -6   0  -8  238.48    5.80
   7   0   8   14.40    1.60
  -7   0  -8   12.50    1.70
  -7   0  -8   12.80    2.10
   8   0   8  160.68    4.80
  -8   0  -8  170.58    5.10
  -8   0  -8  171.78    5.60
  -9   0  -8   -0.10    1.60
  -9   0  -8    1.50    2.00
   9   0   8   -0.10    1.30
   9  -1  -8   14.00    2.10
  -9  -1   8   17.30    2.00
  -9  -1   8   21.60    2.50
   9   1  -8   15.60    2.10
  -9   1   8   17.70    2.00
  -9   1   8   16.60    2.00
  -8  -1   8   40.10    2.60
   8  -1  -8   40.40    2.90
  -8  -1   8   41.00    3.00
   8   1  -8   41.80    3.00
  -8   1   8   45.90    2.70
  -8   1   8   47.90    2.80
   7  -1  -8    0.20    1.30
  -7  -1   8   -0.50    1.10
  -7  -1   8    1.10    1.20
  -7   1   8    0.30    1.10
  -7   1   8    0.90    1.10
   7   1  -8   -1.80    1.30
  -6  -1   8    1.90    1.00
  -6  -1   8    3.60    1.10
   6  -1  -8    4.40    1.30
   6   1  -8    5.40    1.30
  -6   1   8    5.20    1.10
  -6   1   8    4.60    1.10
  -5  -1   8   40.60    2.10
   5  -1  -8   46.10    2.20
  -5  -1   8   43.60    1.90
   5   1  -8   42.00    2.10
  -5   1   8   44.10    2.00
  -5   1   8   42.60    2.00
  -4  -1   8    2.10    0.70
  -4  -1   8    2.50    0.80
   4  -1  -8    1.70    0.80
   4   1  -8    1.90    0.90
  -4   1   8    1.60    0.70
  -4   1   8    1.80    0.70
  -3  -1   8    0.90    0.70
   3  -1  -8    1.70    0.80
  -3  -1   8    1.70    0.60
  -3   1   8    1.20    0.60
   3   1  -8    1.20    0.80
  -3   1   8    1.30    0.60
  -2  -1   8    1.20    0.60
   2  -1  -8   -0.20    0.70
  -2  -1   8   -0.50    0.60
  -2   1   8   -0.10    0.50
   2   1  -8    0.20    0.70
  -1  -1   8  104.99    2.50
   1  -1  -8  105.19    2.70
  -1   1   8  105.79    2.60
   1   1  -8  108.89    2.70
   0  -1  -8  457.15    8.70
   0  -1   8  440.36    8.50
   0   1   8  456.15    8.60
   0   1  -8  463.15    8.70
   1  -1   8   74.79    2.00
  -1  -1  -8   78.29    2.20
  -1   1  -8   77.99    2.20
   1   1   8   73.79    2.10
   2  -1   8   28.40    1.30
  -2  -1  -8   28.80    1.50
  -2   1  -8   31.40    1.50
   2   1   8   30.20    1.40
  -3  -1  -8   19.10    1.50
   3  -1   8   18.40    1.30
   3   1   8   16.50    1.30
  -3   1  -8   16.00    1.40
  -4  -1  -8   44.80    2.00
   4  -1   8   44.70    1.80
   4   1   8   45.00    1.90
  -4   1  -8   46.50    2.10
  -5  -1  -8   32.40    2.00
  -5  -1  -8   32.50    2.20
   5  -1   8   28.80    1.70
  -5   1  -8   30.20    2.00
   5   1   8   31.20    1.80
  -6  -1  -8   64.39    2.70
   6  -1   8   65.49    2.60
  -6  -1  -8   60.09    3.10
  -6   1  -8   70.39    3.20
   6   1   8   63.69    2.50
  -6   1  -8   62.19    2.80
  -7  -1  -8   30.80    3.00
   7  -1   8   36.60    2.40
  -7  -1  -8   39.30    2.60
   7   1   8   36.70    2.30
  -7   1  -8   36.10    2.70
  -7   1  -8   40.30    2.90
  -8  -1  -8   69.89    3.30
  -8  -1  -8   63.69    3.80
   8  -1   8   64.79    3.10
  -8   1  -8   64.89    3.70
  -8   1  -8   70.99    3.50
   8   1   8   66.99    3.00
  -9  -2   8    1.10    1.40
   9  -2  -8    0.30    1.60
  -9  -2   8    1.10    1.60
   9   2  -8    1.10    1.80
  -9   2   8    1.80    1.60
  -8  -2   8   14.80    1.70
  -8  -2   8   12.00    1.90
   8  -2  -8   15.50    1.90
  -8   2   8   14.20    1.70
  -8   2   8   14.20    1.80
   8   2  -8   14.00    2.00
  -7  -2   8   -0.20    1.20
   7  -2  -8   -0.90    1.30
  -7  -2   8    0.80    1.10
   7   2  -8   -2.00    1.30
  -7   2   8   -1.10    0.90
  -7   2   8   -0.30    1.10
  -6  -2   8    0.00    1.00
  -6  -2   8   -1.50    1.00
   6  -2  -8   -3.00    1.10
   6   2  -8   -1.90    1.10
  -6   2   8   -0.70    1.00
  -6   2   8   -0.70    0.80
   5  -2  -8   -0.90    0.90
  -5  -2   8   -1.20    0.90
  -5  -2   8   -1.40    0.80
   5   2  -8   -3.50    0.90
  -5   2   8   -1.20    0.70
  -5   2   8    0.10    0.90
  -4  -2   8  108.09    3.20
   4  -2  -8  109.89    3.10
  -4  -2   8  109.49    2.80
  -4   2   8  107.39    2.90
   4   2  -8  113.29    3.10
  -4   2   8  109.89    3.00
   3  -2  -8    3.80    0.80
  -3  -2   8    4.80    0.70
  -3  -2   8    3.60    0.90
   3   2  -8    5.00    0.90
  -3   2   8    4.00    0.80
   2  -2  -8  205.58    4.40
  -2  -2   8  199.58    4.10
  -2  -2   8  189.68    4.60
   2   2  -8  203.78    4.30
  -2   2   8  200.88    4.40
  -1  -2   8   14.10    1.00
   1  -2  -8   12.90    1.20
   1   2  -8   13.70    1.20
  -1   2   8   13.20    1.10
   0  -2  -8    9.40    0.90
   0  -2   8    9.70    0.90
   0   2   8    8.90    0.80
   0   2  -8    9.70    0.90
  -1  -2  -8   40.10    1.60
   1  -2   8   38.80    1.40
  -1   2  -8   41.20    1.60
   1   2   8   37.40    1.50
  -2  -2  -8  152.28    3.60
   2  -2   8  155.98    3.40
   2   2   8  151.48    3.60
  -2   2  -8  153.08    3.60
   3  -2   8   22.60    1.40
  -3  -2  -8   23.60    1.50
   3   2   8   23.70    1.40
  -3   2  -8   23.70    1.50
  -4  -2  -8   11.60    1.40
   4  -2   8   16.50    1.40
  -4  -2  -8   12.60    1.20
   4   2   8   16.40    1.40
  -4   2  -8   14.60    1.30
   5  -2   8   14.50    1.30
  -5  -2  -8   14.50    1.70
  -5  -2  -8   16.10    1.40
  -5  -2  -8   13.40    1.30
  -5   2  -8   11.60    1.30
   5   2   8   15.40    1.30
   6  -2   8   53.99    2.40
  -6  -2  -8   53.89    3.00
  -6  -2  -8   53.09    2.50
  -6  -2  -8   51.99    2.20
  -6   2  -8   53.79    2.90
   6   2   8   48.80    2.40
  -6   2  -8   52.09    2.70
  -7  -2  -8   -1.60    1.50
  -7  -2  -8   -1.10    1.20
   7  -2   8   -0.30    1.00
  -7   2  -8   -0.70    1.40
  -7   2  -8    0.20    1.50
   7   2   8   -1.70    1.00
  -8  -2  -8    1.90    1.80
   8  -2   8    0.80    1.20
  -8  -2  -8   -1.80    1.30
  -8   2  -8    0.40    1.70
   8   2   8   -1.40    1.10
  -8   2  -8   -1.10    1.40
  -9  -3   8    9.40    2.20
  -9  -3   8    6.40    1.60
   9  -3  -8    8.80    1.90
   9   3  -8    5.30    2.00
  -9   3   8    5.50    1.80
  -8  -3   8   67.69    3.90
  -8  -3   8   60.89    2.90
   8  -3  -8   60.09    3.20
   8   3  -8   66.79    3.40
  -8   3   8   69.19    3.30
  -7  -3   8    3.10    1.20
  -7  -3   8    4.00    1.60
   7  -3  -8    1.60    1.40
   7   3  -8    3.10    1.50
  -7   3   8    2.40    1.30
  -6  -3   8    0.70    1.20
   6  -3  -8   -1.50    1.10
  -6  -3   8   -0.40    0.90
   6   3  -8    0.50    1.20
  -6   3   8   -0.30    1.00
  -6   3   8    0.00    0.80
   5  -3  -8   -0.80    1.00
  -5  -3   8    0.30    0.80
  -5  -3   8   -0.40    1.00
   5   3  -8   -0.60    1.00
  -5   3   8   -1.70    0.90
  -5   3   8   -0.60    0.70
   4  -3  -8   45.20    2.00
  -4  -3   8   42.00    2.20
  -4  -3   8   41.10    1.60
  -4   3   8   43.20    2.00
   4   3  -8   43.80    2.00
   3  -3  -8    0.40    0.80
  -3  -3   8    1.80    0.80
  -3  -3   8    0.50    0.60
   3   3  -8    0.60    0.80
  -3   3   8    0.50    0.70
  -2  -3   8   -0.20    0.50
   2  -3  -8    1.20    0.70
  -2  -3   8   -0.60    0.70
   2   3  -8    1.70    0.70
  -2   3   8    0.20    0.60
   1  -3  -8    0.40    0.60
  -1  -3   8    0.60    0.50
  -1   3   8   -0.10    0.60
   1   3  -8   -0.30    0.60
   0  -3   8    0.10    0.40
   0  -3  -8    0.50    0.60
   0   3  -8    0.80    0.60
   0   3   8    0.70    0.60
   1  -3   8    1.10    0.50
  -1  -3  -8    0.80    0.70
   1   3   8    1.30    0.60
  -1   3  -8    0.80    0.70
  -2  -3  -8   12.40    1.00
   2  -3   8   15.10    1.10
  -2   3  -8   16.20    1.30
   2   3   8   14.90    1.20
  -3  -3  -8   38.90    2.10
   3  -3   8   38.40    1.60
  -3  -3  -8   45.90    1.90
  -3   3  -8   41.50    1.90
   3   3   8   42.50    1.80
   4  -3   8  233.58    5.00
  -4  -3  -8  237.28    5.20
  -4  -3  -8  230.88    5.40
  -4  -3  -8  235.88    5.60
  -4   3  -8  228.08    5.30
   4   3   8  231.58    5.30
  -5  -3  -8  122.99    3.50
  -5  -3  -8  124.19    3.60
   5  -3   8  125.09    3.40
  -5  -3  -8  128.89    4.00
  -5   3  -8  125.19    3.70
   5   3   8  127.69    3.60
   6  -3   8   70.79    2.60
  -6  -3  -8   68.29    2.80
  -6  -3  -8   72.59    3.40
  -6  -3  -8   69.09    2.70
  -6   3  -8   70.39    3.20
   6   3   8   61.89    2.70
  -6   3  -8   66.79    2.90
   7  -3   8   18.00    1.60
  -7  -3  -8   16.30    1.70
  -7  -3  -8   21.40    2.40
  -7   3  -8   17.60    1.90
  -7   3  -8   12.90    1.90
   7   3   8   13.60    1.60
   8  -3   8   -3.40    1.10
  -8  -3  -8   -0.60    1.20
  -8  -3  -8    0.50    1.80
  -8   3  -8    0.80    1.40
  -8   3  -8   -1.90    1.60
   8   3   8    0.90    1.20
  -8  -4   8    2.50    1.80
   8  -4  -8    1.10    1.40
  -8   4   8    0.40    1.40
   8   4  -8   -1.70    1.50
   7  -4  -8    1.30    1.30
  -7  -4   8    0.00    1.50
  -7   4   8   -0.20    1.30
   7   4  -8   -0.70    1.40
  -6  -4   8   38.70    1.80
  -6  -4   8   40.60    2.90
   6  -4  -8   41.70    2.30
   6   4  -8   40.80    2.40
  -6   4   8   38.80    2.40
  -5  -4   8   87.19    3.40
   5  -4  -8   91.39    2.90
  -5  -4   8   87.09    2.40
  -5   4   8   89.49    3.00
   5   4  -8   89.49    3.00
  -4  -4   8    3.40    1.10
   4  -4  -8    2.30    1.00
  -4  -4   8    1.10    0.60
  -4   4   8    3.30    1.00
   4   4  -8    1.10    1.00
  -3  -4   8    5.30    1.10
   3  -4  -8    6.40    1.00
  -3   4   8    5.90    1.10
   3   4  -8    7.00    1.00
  -2  -4   8  320.87    7.00
   2  -4  -8  320.87    6.50
  -2   4   8  330.17    6.70
   2   4  -8  332.57    6.50
   1  -4  -8  137.99    3.20
  -1   4   8  139.99    3.40
   1   4  -8  138.49    3.20
   0  -4  -8   24.00    1.30
   0   4  -8   27.10    1.40
   0   4   8   25.20    1.50
  -1  -4  -8  122.79    3.00
   1   4   8  123.79    3.20
  -1   4  -8  121.39    3.00
  -2  -4  -8  291.87    5.80
  -2  -4  -8  281.97    6.10
  -2  -4  -8  281.97    6.40
   2   4   8  286.47    6.10
  -2   4  -8  293.67    5.90
  -3  -4  -8   12.80    1.40
  -3  -4  -8   10.70    1.30
  -3  -4  -8   11.40    1.10
   3  -4   8   10.60    0.80
   3   4   8    9.80    1.10
  -3   4  -8   12.10    1.20
  -4  -4  -8    0.80    1.10
  -4  -4  -8    2.10    1.10
  -4  -4  -8    1.30    0.90
   4  -4   8    0.90    0.70
  -4   4  -8    1.30    0.90
   4   4   8    1.50    0.90
  -5  -4  -8    5.40    1.20
  -5  -4  -8    3.20    1.30
  -5  -4  -8    5.00    1.10
   5  -4   8    5.10    0.90
   5   4   8    4.70    1.10
  -5   4  -8    4.50    1.20
  -6  -4  -8    8.40    1.70
  -6  -4  -8    8.30    1.20
  -6  -4  -8    7.10    1.30
   6   4   8    5.90    1.20
  -6   4  -8    6.20    1.30
  -6   4  -8    4.20    1.40
  -7  -4  -8   17.10    2.20
  -7  -4  -8   15.90    1.60
  -7   4  -8   16.50    1.80
   7   4   8   14.30    1.60
  -7   4  -8   16.40    2.00
  -8  -4  -8   39.30    2.50
  -8  -4  -8   47.50    3.60
  -8   4  -8   44.20    2.90
  -8   4  -8   38.50    3.10
   8   4   8   46.70    2.80
  -8  -5   8   -0.20    1.70
   8   5  -8   -1.60    1.50
  -8   5   8   -3.30    1.30
  -7  -5   8   -0.10    1.60
   7  -5  -8   -1.40    1.20
   7   5  -8    0.00    1.40
  -7   5   8   -1.50    1.20
  -6  -5   8    4.00    1.50
   6  -5  -8    1.00    1.10
   6   5  -8    3.20    1.30
  -6   5   8    2.40    1.30
   5  -5  -8   20.80    1.70
  -5  -5   8   19.00    2.00
   5  -5  -8   17.90    1.70
  -5   5   8   17.90    1.70
   5   5  -8   16.10    1.60
  -4  -5   8    6.40    1.40
   4  -5  -8    6.30    1.00
   4  -5  -8    8.20    1.20
   4   5  -8    6.10    1.10
  -4   5   8    6.50    1.20
  -3  -5   8   30.00    2.20
   3  -5  -8   33.10    2.00
   3  -5  -8   26.70    1.50
  -3   5   8   30.30    1.90
   3   5  -8   28.50    1.70
   2  -5  -8   60.29    2.60
  -2  -5   8   62.49    2.70
   2  -5  -8   58.49    1.90
  -2   5   8   61.19    2.30
   2   5  -8   60.29    2.00
   1  -5  -8    1.40    1.10
   1  -5  -8    2.00    0.70
  -1   5   8    3.30    0.90
   1   5  -8   -0.10    0.80
   0  -5  -8   55.19    2.60
   0  -5  -8   53.49    1.70
   0  -5  -8   55.29    1.70
   0   5  -8   55.29    1.90
   0   5   8   52.69    2.10
  -1  -5  -8    6.40    0.90
  -1  -5  -8    5.30    1.20
  -1  -5  -8    8.00    0.80
   1   5   8    5.60    1.00
  -1   5  -8    7.40    0.90
  -2  -5  -8  217.28    5.50
  -2  -5  -8  225.58    5.00
  -2  -5  -8  221.78    4.60
  -2   5  -8  227.18    4.80
   2   5   8  221.08    5.00
  -3  -5  -8   46.70    2.30
  -3  -5  -8   47.00    1.70
  -3  -5  -8   49.20    2.50
   3   5   8   47.00    2.10
  -3   5  -8   47.20    2.00
  -4  -5  -8   16.20    1.70
  -4  -5  -8   18.10    1.70
  -4  -5  -8   15.40    1.40
  -4   5  -8   15.20    1.30
   4   5   8   14.70    1.30
  -5  -5  -8   16.20    1.70
  -5  -5  -8   18.30    1.50
  -5  -5  -8   19.20    1.80
   5   5   8   15.60    1.50
  -5   5  -8   16.90    1.60
  -6  -5  -8   28.10    2.60
  -6  -5  -8   33.30    2.50
  -6  -5  -8   31.20    2.30
   6   5   8   33.30    2.20
  -6   5  -8   35.60    2.50
  -6   5  -8   30.70    2.30
  -7  -5  -8   29.00    2.90
   7   5   8   29.50    2.30
  -7   5  -8   30.30    2.50
  -7  -6   8    8.60    2.00
  -7   6   8    8.60    1.70
  -6  -6   8    5.90    1.70
  -6   6   8    5.10    1.40
  -5  -6   8    5.60    1.60
   5  -6  -8    4.40    1.60
  -5   6   8    4.20    1.30
  -4  -6   8    7.50    1.50
   4  -6  -8    9.40    1.30
  -4   6   8    8.10    1.30
   3  -6  -8   14.20    1.60
  -3  -6   8   15.20    1.70
  -3   6   8   12.10    1.30
   2  -6  -8   43.20    2.50
  -2   6   8   42.10    2.10
   1  -6  -8  129.39    4.00
  -1   6   8  125.59    3.40
   0  -6  -8   10.20    1.50
   0   6   8    8.80    1.10
  -1  -6  -8    1.60    1.20
   1   6   8    2.20    0.90
  -2  -6  -8   23.00    2.30
  -2  -6  -8   24.40    1.70
   2   6   8   23.90    1.70
  -3  -6  -8    1.00    1.00
  -3  -6  -8    0.00    1.20
   3   6   8   -0.10    0.80
  -4  -6  -8    2.50    1.30
  -4  -6  -8    2.80    1.20
   4   6   8    3.40    1.00
  -5  -6  -8   14.00    1.80
  -5  -6  -8   15.10    1.90
   5   6   8   13.20    1.40
  -6  -6  -8    5.10    1.70
  -6  -6  -8    5.40    1.50
   6   6   8    3.70    1.20
  -6  -7   8    3.10    1.70
  -5  -7   8    3.40    1.60
  -4  -7   8    3.10    1.50
   4  -7  -8    4.90    1.30
   3  -7  -8    2.40    1.20
  -3  -7   8    4.90    1.40
   2  -7  -8   -0.10    1.20
   1  -7  -8    5.10    1.40
   0  -7  -8   14.20    1.80
  -1  -7  -8   11.60    1.70
  -2  -7  -8    3.20    1.40
  -3  -7  -8    8.50    1.70
  -4  -7  -8   45.00    3.00
  -5  -7  -8   39.80    3.00
  -5  -8   8    3.10    1.80
  -4  -8   8    1.50    1.60
   4  -8  -8   -0.90    1.30
   3  -8  -8   -3.10    1.10
   2  -8  -8   21.80    2.20
   1  -8  -8    4.10    1.50
   0  -8  -8   -0.50    1.40
  -1  -8  -8    2.80    1.50
  -2  -8  -8   15.30    2.10
  -3  -8  -8    8.70    1.90
  -4  -8  -8   -1.40    1.50
   2  -9  -8    2.70    1.60
   1  -9  -8    3.10    1.60
   0  -9  -8   44.80    3.40
  -1  -9  -8   12.90    2.10
  -9   0   9   -2.80    1.40
  -9   0   9   -0.70    1.40
   9   0  -9    1.50    1.70
  -8   0   9   -0.30    1.30
   8   0  -9   -3.20    1.40
  -8   0   9    0.70    1.30
  -7   0   9    3.10    1.20
  -7   0   9   -1.70    1.10
   7   0  -9    0.20    1.40
   6   0  -9    0.30    1.20
  -6   0   9   -1.00    1.00
  -6   0   9    0.30    1.00
   5   0  -9   -1.40    1.00
  -5   0   9    0.00    0.80
  -5   0   9   -0.60    0.90
  -4   0   9    1.20    0.80
  -4   0   9    0.50    0.70
   4   0  -9    0.30    0.90
   3   0  -9    0.50    0.80
  -3   0   9   -0.40    0.60
  -3   0   9   -0.10    0.70
  -2   0   9    0.90    0.60
   2   0  -9    0.90    0.80
   1   0  -9   -0.60    0.70
  -1   0   9   -0.20    0.60
   0   0   9   -0.20    0.50
   0   0  -9    0.00    0.70
   1   0   9    0.10    0.50
  -1   0  -9    0.10    0.70
   2   0   9   -0.20    0.60
  -2   0  -9   -0.90    0.70
   3   0   9    0.40    0.60
  -3   0  -9    0.60    0.80
   4   0   9    0.90    0.70
  -4   0  -9    2.70    1.00
   5   0   9    0.30    0.80
  -5   0  -9    1.00    1.00
  -6   0  -9    2.30    1.20
   6   0   9    2.90    1.10
  -6   0  -9    1.80    1.50
  -7   0  -9    1.80    1.70
  -7   0  -9    3.10    1.40
   7   0   9    0.70    1.10
   8   0   9    2.10    1.30
  -8   0  -9    0.30    1.80
  -8   0  -9    1.90    1.60
  -9  -1   9   11.50    1.90
  -9  -1   9   12.00    2.10
   9  -1  -9    9.10    2.00
  -9   1   9   13.90    2.00
   9   1  -9   13.60    2.20
  -9   1   9    8.60    1.70
  -8  -1   9    1.00    1.40
  -8  -1   9    1.90    1.40
   8  -1  -9    1.80    1.60
  -8   1   9    1.20    1.40
  -8   1   9    1.90    1.30
   8   1  -9    0.50    1.60
  -7  -1   9   16.50    1.80
   7  -1  -9   15.30    1.80
  -7  -1   9   18.30    1.80
   7   1  -9   14.70    1.80
  -7   1   9   15.90    1.70
  -7   1   9   16.50    1.70
  -6  -1   9   28.00    2.00
   6  -1  -9   25.80    2.30
  -6  -1   9   28.20    2.20
   6   1  -9   27.90    2.30
  -6   1   9   30.00    2.00
  -6   1   9   28.70    2.10
   5  -1  -9   76.89    2.80
  -5  -1   9   75.39    2.80
  -5  -1   9   79.19    2.60
   5   1  -9   78.09    2.80
  -5   1   9   79.49    2.70
  -5   1   9   74.89    2.70
  -4  -1   9    3.60    0.90
   4  -1  -9    5.60    1.10
  -4  -1   9    4.40    0.90
   4   1  -9    5.20    1.10
  -4   1   9    4.30    0.90
  -4   1   9    5.70    0.90
  -3  -1   9    1.50    0.70
  -3  -1   9    0.00    0.60
   3  -1  -9    0.50    0.80
  -3   1   9    0.70    0.70
  -3   1   9    1.40    0.70
   3   1  -9    0.90    0.80
   2  -1  -9    9.90    1.00
  -2  -1   9   10.10    0.90
   2   1  -9   10.50    1.00
  -2   1   9   10.70    1.00
   1  -1  -9   89.59    2.50
  -1  -1   9   85.99    2.30
  -1   1   9   87.29    2.40
   1   1  -9   90.79    2.50
   0  -1  -9  201.28    4.40
   0  -1   9  196.58    4.30
   0   1  -9  208.28    4.50
   0   1   9  198.78    4.40
  -1  -1  -9    1.70    0.70
   1  -1   9    1.00    0.60
   1   1   9    1.00    0.60
  -1   1  -9    1.90    0.80
   2  -1   9  533.45   10.00
  -2  -1  -9  516.75   10.10
   2   1   9  522.05   10.00
  -2   1  -9  525.35   10.10
  -3  -1  -9  178.38    4.20
   3  -1   9  176.48    4.10
  -3   1  -9  175.28    4.20
   3   1   9  176.08    4.10
   4  -1   9   63.09    2.20
  -4   1  -9   60.59    2.40
   4   1   9   61.49    2.30
   5  -1   9   38.50    2.00
  -5  -1  -9   39.00    2.20
  -5  -1  -9   38.50    2.50
  -5   1  -9   41.80    2.30
   5   1   9   39.40    2.00
   6  -1   9   46.60    2.30
  -6  -1  -9   47.80    2.60
  -6  -1  -9   45.50    3.00
  -6   1  -9   42.50    2.60
  -6   1  -9   45.30    2.90
   6   1   9   44.80    2.30
   7  -1   9    9.00    1.40
  -7  -1  -9   10.00    1.60
  -7  -1  -9    9.90    2.00
  -7   1  -9   11.20    2.00
   7   1   9   11.10    1.50
  -7   1  -9    7.00    1.60
   8  -1   9   12.00    1.70
  -8  -1  -9   11.70    1.80
  -8  -1  -9   11.10    2.20
  -8   1  -9   15.10    2.00
   8   1   9   13.60    1.70
  -8   1  -9   16.50    2.40
  -9  -2   9    1.50    1.70
  -9  -2   9    0.70    1.50
   9  -2  -9    3.80    1.80
  -9   2   9   -0.10    1.50
   9   2  -9   -1.00    1.70
   8  -2  -9    1.10    1.60
  -8  -2   9    0.80    1.50
  -8  -2   9   -1.30    1.30
   8   2  -9   -0.30    1.60
  -8   2   9    0.30    1.10
  -8   2   9   -1.70    1.30
  -7  -2   9    2.30    1.40
   7  -2  -9    1.80    1.40
  -7  -2   9    2.60    1.20
   7   2  -9    0.70    1.40
  -7   2   9    2.50    1.10
  -7   2   9    0.60    1.20
  -6  -2   9   -2.60    0.90
   6  -2  -9    0.30    1.20
  -6  -2   9    0.20    1.10
  -6   2   9    0.00    0.90
   6   2  -9   -0.80    1.20
  -6   2   9   -0.40    1.00
  -5  -2   9   -1.10    0.90
   5  -2  -9   -1.00    1.00
  -5  -2   9   -0.70    0.90
  -5   2   9   -0.70    0.90
  -5   2   9   -0.10    0.80
   5   2  -9   -0.60    1.10
  -4  -2   9  106.99    3.30
   4  -2  -9  112.39    3.20
  -4  -2   9  104.69    2.80
  -4   2   9  105.39    3.10
   4   2  -9  108.09    3.10
  -4   2   9  102.89    2.90
  -3  -2   9   12.60    1.00
   3  -2  -9   11.70    1.20
  -3  -2   9   12.30    1.20
   3   2  -9   11.90    1.20
  -3   2   9   13.30    1.20
  -2  -2   9   68.29    2.00
  -2  -2   9   63.69    2.40
   2  -2  -9   68.89    2.20
   2   2  -9   66.99    2.20
  -2   2   9   69.69    2.20
  -1  -2   9   25.30    1.20
   1  -2  -9   26.80    1.50
  -1   2   9   21.30    1.30
   1   2  -9   24.50    1.40
   0  -2   9    2.50    0.60
   0  -2  -9    1.10    0.70
   0   2   9    2.40    0.70
   0   2  -9    1.60    0.80
   1  -2   9  160.28    3.50
  -1  -2  -9  158.28    3.70
  -1   2  -9  161.78    3.80
   1   2   9  160.78    3.80
  -2  -2  -9   10.80    1.00
   2  -2   9   14.30    1.20
  -2   2  -9   11.20    1.10
   2   2   9   13.80    1.30
  -3  -2  -9  320.17    6.70
   3  -2   9  317.07    6.50
  -3   2  -9  324.37    6.70
   3   2   9  313.87    6.60
  -4  -2  -9   70.99    2.60
   4  -2   9   75.39    2.40
   4   2   9   73.09    2.50
  -4   2  -9   69.59    2.70
  -5  -2  -9    1.30    1.30
   5  -2   9    4.70    1.10
  -5  -2  -9    2.80    1.10
  -5   2  -9    1.40    1.10
   5   2   9    4.30    1.10
  -6  -2  -9    3.60    1.30
   6  -2   9    1.10    1.00
  -6  -2  -9    1.00    1.50
  -6  -2  -9    2.90    1.00
   6   2   9    3.20    1.10
  -6   2  -9    3.70    1.50
  -6   2  -9   -0.20    1.20
  -7  -2  -9    1.00    1.30
   7  -2   9   -0.10    1.10
  -7  -2  -9   -1.50    1.60
  -7   2  -9   -0.80    1.30
   7   2   9    0.80    1.10
  -7   2  -9   -0.10    1.60
  -8  -2  -9    3.10    1.50
   8  -2   9   -1.30    1.10
  -8  -2  -9   -0.30    1.80
   8   2   9   -0.40    1.10
  -8   2  -9    0.30    1.80
  -8   2  -9    0.10    1.50
   8  -3  -9    8.60    1.80
  -8  -3   9    6.00    1.50
  -8  -3   9    5.20    1.90
  -8   3   9    7.70    1.70
   8   3  -9    7.40    1.80
  -7  -3   9   14.60    2.20
  -7  -3   9   15.20    1.60
   7  -3  -9   17.60    1.80
  -7   3   9   16.20    1.90
   7   3  -9   15.10    1.90
  -6  -3   9   21.70    2.10
   6  -3  -9   24.00    1.90
  -6  -3   9   23.50    1.80
  -6   3   9   23.70    2.10
   6   3  -9   21.80    1.90
  -6   3   9   22.80    1.80
   5  -3  -9   20.20    1.60
  -5  -3   9   19.90    1.80
  -5  -3   9   20.10    1.60
  -5   3   9   19.20    1.50
  -5   3   9   19.20    1.60
   5   3  -9   20.30    1.60
  -4  -3   9  211.08    4.60
   4  -3  -9  223.98    5.00
  -4  -3   9  201.38    5.30
  -4   3   9  220.28    5.10
   4   3  -9  219.48    5.00
   3  -3  -9   13.00    1.20
  -3  -3   9   11.70    1.00
  -3  -3   9   10.50    1.20
   3   3  -9   11.20    1.20
  -3   3   9   11.50    1.20
   2  -3  -9    7.20    1.00
  -2  -3   9    6.70    1.10
  -2  -3   9    7.40    0.80
  -2   3   9    5.80    0.90
   2   3  -9    8.00    1.00
  -1  -3   9    8.60    0.70
   1  -3  -9    7.40    1.00
   1   3  -9    6.90    0.90
  -1   3   9    7.00    0.90
   0  -3   9    0.00    0.50
   0  -3  -9    0.10    0.70
   0   3  -9    0.80    0.80
   0   3   9    0.20    0.70
   1  -3   9   13.70    1.10
  -1  -3  -9   12.30    1.10
  -1   3  -9   15.10    1.30
   1   3   9   15.00    1.30
  -2  -3  -9   -0.70    0.80
   2  -3   9   -0.80    0.60
   2   3   9   -0.50    0.60
  -2   3  -9   -0.30    0.80
  -3  -3  -9   83.59    2.70
   3  -3   9   86.29    2.50
   3   3   9   90.09    2.80
  -3   3  -9   87.89    2.80
  -4  -3  -9  186.68    4.50
   4  -3   9  186.68    4.30
  -4  -3  -9  186.78    4.90
   4   3   9  189.38    4.60
  -4   3  -9  184.48    4.60
  -5  -3  -9   35.10    2.10
   5  -3   9   38.20    2.00
  -5  -3  -9   35.30    2.50
  -5  -3  -9   33.40    2.20
   5   3   9   33.80    2.10
  -5   3  -9   37.20    2.30
  -6  -3  -9    5.10    1.30
  -6  -3  -9    5.80    1.20
  -6  -3  -9    4.80    1.60
   6  -3   9    6.30    1.20
   6   3   9    6.30    1.20
  -6   3  -9    6.10    1.40
  -7  -3  -9    1.30    1.60
   7  -3   9    0.60    1.10
  -7  -3  -9    1.30    1.20
  -7   3  -9    2.90    1.70
  -7   3  -9    2.60    1.40
   7   3   9   -0.30    1.10
   8  -3   9   14.90    1.70
  -8  -3  -9   22.00    2.50
  -8  -3  -9   17.60    1.80
   8   3   9   18.00    1.90
  -8   3  -9   15.20    1.90
  -8   3  -9   18.80    2.40
   8  -4  -9    1.10    1.50
  -8  -4   9    0.90    1.80
  -8   4   9   -0.90    1.40
   8   4  -9    0.00    1.60
  -7  -4   9    4.90    1.80
   7  -4  -9    7.40    1.50
   7   4  -9    5.50    1.60
  -7   4   9   10.70    1.70
  -6  -4   9    2.20    1.50
  -6  -4   9    0.70    1.00
   6  -4  -9    0.60    1.20
  -6   4   9    0.90    1.20
   6   4  -9   -1.40    1.20
   5  -4  -9   -0.10    1.10
  -5  -4   9   -1.10    1.20
  -5  -4   9   -0.50    0.80
   5   4  -9    0.60    1.10
  -5   4   9    2.00    1.10
   4  -4  -9    1.50    1.00
  -4  -4   9    2.50    1.20
  -4  -4   9    1.10    0.70
  -4   4   9    1.70    1.10
   4   4  -9    1.70    1.00
   3  -4  -9   27.30    1.70
  -3  -4   9   27.20    2.10
  -3   4   9   27.90    1.80
   3   4  -9   26.70    1.70
   2  -4  -9   28.90    1.70
  -2  -4   9   34.10    2.00
  -2   4   9   28.10    1.80
   2   4  -9   29.60    1.60
   1  -4  -9   30.00    1.60
  -1   4   9   33.40    1.80
   1   4  -9   31.90    1.70
   0  -4  -9  249.97    5.30
   0   4   9  248.38    5.50
   0   4  -9  263.27    5.40
  -1  -4  -9  164.28    3.80
  -1   4  -9  170.78    3.90
   1   4   9  167.68    4.00
   2  -4   9  150.58    3.20
  -2  -4  -9  151.08    3.90
  -2  -4  -9  158.08    3.70
   2   4   9  151.18    3.80
  -2   4  -9  150.18    3.70
   3  -4   9   16.90    1.20
  -3  -4  -9   17.70    1.80
  -3  -4  -9   16.30    1.50
  -3  -4  -9   14.90    1.20
   3   4   9   18.50    1.60
  -4  -4  -9  141.19    3.70
  -4  -4  -9  142.79    4.10
   4  -4   9  139.89    3.30
  -4  -4  -9  136.69    4.10
   4   4   9  139.29    3.90
  -4   4  -9  142.19    3.80
  -5  -4  -9   74.49    3.00
  -5  -4  -9   75.39    3.30
   5  -4   9   74.89    2.40
  -5  -4  -9   77.59    2.70
   5   4   9   73.49    2.90
  -5   4  -9   78.99    2.90
  -6  -4  -9   32.10    2.20
   6  -4   9   36.80    2.20
  -6  -4  -9   37.70    2.40
  -6  -4  -9   33.70    2.70
  -6   4  -9   36.80    2.50
   6   4   9   34.30    2.30
  -7  -4  -9   20.30    2.40
  -7  -4  -9   16.70    1.60
  -7   4  -9   19.30    1.90
  -7   4  -9   20.80    2.20
   7   4   9   24.60    2.20
  -7  -5   9    5.30    1.90
   7  -5  -9    2.40    1.50
  -7   5   9    4.10    1.60
   7   5  -9    0.80    1.50
  -6  -5   9    2.80    1.50
   6  -5  -9    2.00    1.20
   6   5  -9    0.20    1.30
  -6   5   9    3.00    1.30
   5  -5  -9   24.10    1.90
   5  -5  -9   21.50    1.90
  -5  -5   9   19.90    2.10
  -5   5   9   20.70    1.70
   5   5  -9   23.60    2.00
   4  -5  -9   56.79    2.50
   4  -5  -9   57.79    2.20
  -4  -5   9   53.89    2.90
   4   5  -9   56.49    2.40
  -4   5   9   54.59    2.50
   3  -5  -9   67.99    2.20
  -3  -5   9   65.19    2.90
  -3   5   9   66.79    2.60
   3   5  -9   65.99    2.30
   2  -5  -9   19.90    1.40
  -2   5   9   16.50    1.40
   2   5  -9   17.50    1.50
   1  -5  -9  250.27    5.20
  -1   5   9  253.97    5.60
   1   5  -9  255.37    5.30
   0  -5  -9  417.06    8.90
   0  -5  -9  415.56    7.90
   0   5   9  408.86    8.30
   0   5  -9  419.66    8.10
  -1  -5  -9   40.00    2.40
  -1  -5  -9   40.40    1.60
  -1  -5  -9   41.00    1.80
  -1   5  -9   38.90    1.80
   1   5   9   37.90    1.90
  -2  -5  -9   80.99    3.20
  -2  -5  -9   89.49    2.40
  -2  -5  -9   83.89    2.70
   2   5   9   86.59    2.80
  -2   5  -9   83.39    2.60
  -3  -5  -9  125.49    4.00
  -3  -5  -9  131.09    3.20
  -3  -5  -9  131.29    3.80
  -3   5  -9  135.49    3.50
   3   5   9  129.49    3.60
  -4  -5  -9   13.00    1.60
  -4  -5  -9   11.10    1.10
  -4  -5  -9   11.50    1.50
   4   5   9    9.80    1.30
  -4   5  -9   10.30    1.30
  -5  -5  -9   10.90    1.20
  -5  -5  -9   13.00    1.70
  -5  -5  -9   10.80    1.60
   5   5   9   10.20    1.40
  -5   5  -9   10.40    1.40
  -6  -5  -9   33.50    2.80
  -6  -5  -9   29.70    2.60
  -6   5  -9   29.90    2.40
   6   5   9   27.50    2.20
  -7  -5  -9    2.80    1.70
  -7   5  -9    0.90    1.40
   7   5   9    0.90    1.20
  -7  -6   9    0.60    1.70
  -7   6   9   -0.10    1.40
  -6  -6   9   14.20    2.10
  -6   6   9    9.20    1.70
  -5  -6   9    0.40    1.50
   5  -6  -9   -0.80    1.40
  -5   6   9   -0.20    1.20
   4  -6  -9    8.20    1.30
  -4  -6   9    5.70    1.60
  -4   6   9    5.40    1.30
   3  -6  -9   31.30    2.30
  -3  -6   9   27.10    2.40
  -3   6   9   29.40    2.00
   2  -6  -9   61.79    3.00
  -2   6   9   62.89    2.50
   1  -6  -9    7.20    1.40
  -1   6   9    5.20    1.10
   0  -6  -9    2.20    1.20
   0   6   9    2.10    0.90
  -1  -6  -9    0.30    1.10
   1   6   9    1.10    0.90
  -2  -6  -9   14.70    2.00
  -2  -6  -9   16.50    1.80
   2   6   9   14.80    1.40
  -3  -6  -9   11.80    1.70
  -3  -6  -9   12.30    1.40
   3   6   9    7.60    1.20
  -4  -6  -9   -2.80    1.20
  -4  -6  -9   -0.50    1.10
   4   6   9   -1.30    0.90
  -5  -6  -9    4.90    1.60
  -5  -6  -9    7.10    1.60
   5   6   9    6.20    1.30
  -6  -6  -9    0.70    1.40
  -6  -6  -9    0.20    1.50
   6   6   9    1.00    1.10
  -6  -7   9    3.40    1.80
  -5  -7   9   16.40    2.20
   4  -7  -9    1.30    1.20
  -4  -7   9    2.00    1.50
   3  -7  -9   85.29    3.50
   2  -7  -9    0.10    1.20
   1  -7  -9    2.50    1.40
   0  -7  -9   -0.30    1.30
  -1  -7  -9    1.80    1.40
  -2  -7  -9   15.60    2.00
  -3  -7  -9    2.20    1.50
  -4  -7  -9   10.00    1.90
  -5  -7  -9   37.30    3.00
  -4  -8   9    1.40    1.70
   4  -8  -9    1.30    1.40
   3  -8  -9    0.30    1.40
   2  -8  -9   18.90    2.10
   1  -8  -9   37.00    3.00
   0  -8  -9    3.10    1.50
  -1  -8  -9    0.80    1.50
  -2  -8  -9    3.40    1.60
  -3  -8  -9   39.90    3.20
   1  -9  -9    2.10    1.70
   0  -9  -9    1.70    1.70
  -9   0  10   16.60    2.10
   9   0 -10   13.60    2.20
  -9   0  10   15.90    2.10
  -8   0  10    1.90    1.40
   8   0 -10    0.60    1.60
  -8   0  10   -0.80    1.30
  -7   0  10   54.09    2.90
   7   0 -10   50.99    3.00
  -7   0  10   48.40    2.70
   6   0 -10   34.00    2.50
  -6   0  10   38.40    2.40
  -6   0  10   37.40    2.30
   5   0 -10    7.00    1.40
  -5   0  10    9.40    1.20
  -5   0  10    8.80    1.30
  -4   0  10   54.19    2.20
  -4   0  10   55.49    2.30
   4   0 -10   53.49    2.40
  -3   0  10   37.90    1.90
  -3   0  10   34.70    1.70
   3   0 -10   37.40    1.90
  -2   0  10  360.86    7.30
   2   0 -10  369.56    7.40
   1   0 -10   12.90    1.20
  -1   0  10   13.90    1.20
   0   0 -10  615.34   11.50
   0   0  10  595.84   11.40
   1   0  10   16.30    1.20
  -1   0 -10   12.80    1.10
   2   0  10   84.39    2.50
  -3   0 -10  357.76    7.50
   3   0  10  366.76    7.40
  -4   0 -10    6.60    1.20
   4   0  10    6.00    1.00
   5   0  10   81.79    2.80
  -6   0 -10  351.66    8.00
  -6   0 -10  362.56    8.50
   6   0  10  364.76    7.90
   7   0  10   -1.20    1.10
  -7   0 -10    0.20    1.70
  -7   0 -10    0.90    1.40
  -8   0 -10   30.20    2.90
  -8   0 -10   24.90    2.30
   8   0  10   27.90    2.50
  -9  -1  10   13.30    2.00
  -9  -1  10    8.80    1.90
   9  -1 -10    7.40    2.00
  -9   1  10   12.50    2.00
  -9   1  10    9.40    1.80
   9   1 -10   12.30    2.20
  -8  -1  10   -1.00    1.40
  -8  -1  10    0.10    1.40
   8  -1 -10   -0.60    1.60
  -8   1  10    0.50    1.20
   8   1 -10   -2.30    1.60
  -8   1  10   -1.80    1.40
   7  -1 -10   -0.30    1.40
  -7  -1  10   -3.80    1.10
  -7  -1  10    1.90    1.30
   7   1 -10   -2.10    1.40
  -7   1  10   -1.30    1.30
  -7   1  10   -1.00    1.00
   6  -1 -10    9.80    1.60
  -6  -1  10   10.10    1.50
  -6  -1  10    9.80    1.40
  -6   1  10    8.20    1.30
  -6   1  10    8.00    1.40
   6   1 -10    8.50    1.50
  -5  -1  10   12.20    1.50
  -5  -1  10   13.80    1.40
   5  -1 -10   11.50    1.40
  -5   1  10    9.50    1.20
   5   1 -10   11.10    1.50
  -5   1  10   12.20    1.30
  -4  -1  10  205.48    5.10
  -4  -1  10  205.98    4.70
   4  -1 -10  203.18    4.90
  -4   1  10  208.68    4.90
  -4   1  10  206.68    4.80
   4   1 -10  206.88    4.90
  -3  -1  10   25.10    1.50
  -3  -1  10   25.90    1.70
   3  -1 -10   23.20    1.70
   3   1 -10   22.50    1.70
  -3   1  10   26.80    1.60
  -2  -1  10   66.79    2.10
   2  -1 -10   61.39    2.20
   2   1 -10   67.49    2.30
  -2   1  10   65.09    2.20
  -1  -1  10  455.65    8.90
   1  -1 -10  480.65    9.20
  -1   1  10  463.05    9.10
   1   1 -10  474.05    9.20
   0  -1  10   16.40    1.20
   0  -1 -10   16.20    1.40
   0   1  10   13.60    1.20
   0   1 -10   13.20    1.20
   1  -1  10   54.19    1.90
  -1  -1 -10   52.49    2.00
  -1   1 -10   51.39    2.10
   2  -1  10    1.30    0.70
  -2  -1 -10   -0.10    0.80
   2   1  10    2.80    0.80
  -2   1 -10    0.80    0.90
  -3  -1 -10   49.50    2.20
   3  -1  10   50.99    2.00
  -3   1 -10   49.40    2.20
   3   1  10   49.80    2.00
   4  -1  10  235.58    5.30
  -4  -1 -10  231.28    5.50
   4   1  10  235.78    5.40
  -4   1 -10  236.88    5.60
   5  -1  10   -3.10    0.80
  -5  -1 -10    1.20    1.10
  -5  -1 -10   -2.00    1.30
   5   1  10    1.40    0.90
  -5   1 -10    0.20    1.20
  -6  -1 -10    1.90    1.60
  -6  -1 -10    2.90    1.40
   6  -1  10    2.00    1.10
   6   1  10    3.30    1.20
  -6   1 -10    1.80    1.30
  -6   1 -10    3.10    1.60
   7  -1  10    1.30    1.20
  -7  -1 -10   -1.60    1.40
  -7  -1 -10    1.10    1.70
   7   1  10    1.60    1.20
  -7   1 -10   -1.70    1.70
  -7   1 -10    1.90    1.50
  -8  -1 -10    6.10    1.80
   8  -1  10    3.20    1.40
  -8  -1 -10    7.00    2.20
  -8   1 -10    4.70    2.10
   8   1  10    5.40    1.40
  -8   1 -10    7.60    1.80
  -9  -2  10    2.20    1.90
   9  -2 -10   -0.60    1.80
  -9  -2  10    1.20    1.50
   9   2 -10    1.20    1.80
  -9   2  10    0.50    1.80
  -8  -2  10    5.50    1.80
  -8  -2  10    2.90    1.50
   8  -2 -10    4.40    1.70
  -8   2  10    3.80    1.60
   8   2 -10    1.10    1.70
  -7  -2  10   -1.20    1.30
  -7  -2  10   -1.10    1.10
   7  -2 -10    1.80    1.50
  -7   2  10    0.10    1.10
  -7   2  10   -1.70    1.20
   7   2 -10   -2.20    1.40
  -6  -2  10   13.90    1.70
  -6  -2  10   16.70    1.50
   6  -2 -10   14.20    1.70
  -6   2  10   13.60    1.60
   6   2 -10   15.60    1.70
  -6   2  10   11.50    1.30
  -5  -2  10    1.00    1.10
   5  -2 -10    0.90    1.20
  -5  -2  10    2.60    1.00
   5   2 -10    1.20    1.20
  -5   2  10    0.80    0.90
  -5   2  10    0.40    1.00
  -4  -2  10    4.00    1.00
   4  -2 -10    6.10    1.20
  -4  -2  10    3.70    1.10
  -4   2  10    3.80    1.00
   4   2 -10    4.90    1.20
  -3  -2  10   56.89    2.40
  -3  -2  10   60.09    2.10
   3  -2 -10   64.09    2.40
  -3   2  10   59.89    2.20
   3   2 -10   61.89    2.30
   2  -2 -10    2.80    1.00
  -2  -2  10    3.80    0.80
  -2   2  10    3.80    0.80
   2   2 -10    3.40    1.00
  -1  -2  10    1.60    0.70
   1  -2 -10    1.40    0.90
  -1   2  10    2.20    0.80
   1   2 -10    2.10    0.90
   0  -2 -10   18.20    1.50
   0  -2  10   17.20    1.20
   0   2  10   18.90    1.40
   0   2 -10   18.60    1.50
  -1  -2 -10  365.06    7.50
   1  -2  10  363.56    7.20
  -1   2 -10  386.46    7.60
   1   2  10  368.96    7.50
  -2  -2 -10   20.00    1.60
   2  -2  10   20.20    1.40
   2   2  10   19.80    1.50
  -2   2 -10   20.30    1.70
  -3  -2 -10   90.29    2.90
   3  -2  10   90.39    2.70
   3   2  10   90.49    2.80
  -3   2 -10   86.59    2.90
   4  -2  10    3.10    0.90
  -4  -2 -10    3.00    1.10
  -4   2 -10    1.00    1.10
   4   2  10    2.50    0.90
  -5  -2 -10    0.50    1.30
   5  -2  10    0.80    1.00
  -5  -2 -10   -0.20    1.10
   5   2  10   -1.10    0.90
  -5   2 -10    2.30    1.30
  -6  -2 -10    6.00    1.40
   6  -2  10    6.20    1.20
  -6  -2 -10    6.10    1.60
  -6  -2 -10    7.10    1.80
   6   2  10    0.50    1.10
  -6   2 -10    3.80    1.50
  -7  -2 -10   -0.80    1.30
  -7  -2 -10    0.10    1.60
   7  -2  10   -0.30    1.20
  -7   2 -10   -1.60    1.60
  -7   2 -10   -1.50    1.30
   7   2  10   -0.40    1.10
   8  -2  10   11.40    1.60
  -8  -2 -10   12.60    2.30
  -8  -2 -10   10.30    1.80
   8   2  10    8.70    1.60
  -8   2 -10   12.40    2.00
  -8   2 -10   10.90    2.20
  -8  -3  10   -0.70    1.70
   8  -3 -10    1.90    1.60
  -8  -3  10    2.40    1.30
  -8   3  10   -0.40    1.50
   8   3 -10   -0.60    1.60
  -7  -3  10    1.20    1.70
   7  -3 -10    1.70    1.50
  -7  -3  10    0.70    1.20
   7   3 -10    0.30    1.50
  -7   3  10    1.70    1.40
   6  -3 -10   15.70    1.70
  -6  -3  10   15.40    2.00
  -6  -3  10   17.10    1.50
  -6   3  10   14.30    1.70
   6   3 -10   14.60    1.70
   5  -3 -10   25.70    2.10
  -5  -3  10   26.40    2.40
  -5  -3  10   25.60    1.70
   5   3 -10   27.40    2.20
  -5   3  10   26.00    2.10
  -4  -3  10   40.10    1.80
  -4  -3  10   38.80    2.40
   4  -3 -10   36.70    2.20
   4   3 -10   39.80    2.20
  -4   3  10   38.70    2.10
  -3  -3  10   67.69    2.10
   3  -3 -10   67.69    2.50
  -3  -3  10   69.39    2.80
  -3   3  10   70.09    2.50
   3   3 -10   70.69    2.50
   2  -3 -10  108.39    3.10
  -2  -3  10  109.09    2.70
   2   3 -10  107.29    3.00
  -2   3  10  109.69    3.10
  -1  -3  10   19.90    1.20
   1  -3 -10   22.60    1.60
   1   3 -10   21.80    1.60
  -1   3  10   20.30    1.50
   0  -3 -10  128.39    3.30
   0  -3  10  129.49    3.00
   0   3  10  128.49    3.40
   0   3 -10  132.79    3.40
  -1  -3 -10   17.90    1.50
   1  -3  10   17.90    1.30
   1   3  10   17.60    1.50
  -1   3 -10   16.60    1.30
  -2  -3 -10   -0.60    0.90
   2  -3  10   -0.30    0.70
  -2   3 -10   -0.50    1.00
   2   3  10    0.30    0.80
  -3  -3 -10   87.69    2.80
   3  -3  10   85.99    2.50
  -3   3 -10   83.19    2.90
   3   3  10   88.09    2.90
  -4  -3 -10   58.49    2.70
   4  -3  10   55.49    2.20
  -4  -3 -10   55.69    2.50
  -4   3 -10   53.39    2.60
   4   3  10   55.09    2.40
  -5  -3 -10   14.70    1.50
   5  -3  10   15.70    1.40
  -5  -3 -10   15.80    1.90
  -5  -3 -10   14.30    1.50
   5   3  10   12.10    1.40
  -5   3 -10   14.80    1.60
  -6  -3 -10    2.50    1.30
   6  -3  10    2.80    1.10
  -6  -3 -10   -1.10    1.50
  -6  -3 -10    2.60    1.10
  -6   3 -10   -1.10    1.20
   6   3  10    1.80    1.10
   7  -3  10   35.00    2.40
  -7  -3 -10   31.60    3.10
  -7  -3 -10   36.90    2.60
   7   3  10   35.20    2.50
  -7   3 -10   39.70    3.20
  -7   3 -10   37.70    2.80
  -8  -4  10    8.10    2.20
   8  -4 -10    9.00    1.70
  -8   4  10    5.70    1.70
   8   4 -10    9.90    2.00
  -7  -4  10   36.00    3.20
   7  -4 -10   34.00    2.60
   7   4 -10   43.90    2.80
  -7   4  10   39.10    2.80
   6  -4 -10   57.19    2.80
  -6  -4  10   58.89    3.50
  -6   4  10   63.09    2.90
   6   4 -10   58.89    2.90
  -5  -4  10    1.90    1.40
  -5  -4  10    3.40    1.00
   5  -4 -10    4.40    1.30
   5   4 -10    2.00    1.30
  -5   4  10    1.70    1.20
  -4  -4  10   57.19    2.90
   4  -4 -10   62.39    2.50
  -4  -4  10   57.99    1.90
   4   4 -10   63.79    2.50
  -4   4  10   61.19    2.60
   3  -4 -10  103.09    3.10
  -3  -4  10  100.39    2.40
   3   4 -10  102.79    3.00
  -3   4  10  103.69    3.20
   2  -4 -10   -0.50    0.90
   2   4 -10   -0.90    0.90
  -2   4  10   -0.50    0.90
   1  -4 -10    1.50    0.90
  -1   4  10    1.20    0.90
   1   4 -10   -0.70    0.90
   0  -4 -10   25.80    1.70
   0   4 -10   26.70    1.70
   0   4  10   21.40    1.70
  -1  -4 -10  112.19    3.00
   1   4  10  112.09    3.20
  -1   4 -10  111.29    3.10
   2  -4  10  199.08    4.00
  -2  -4 -10  195.28    4.50
   2   4  10  192.38    4.70
  -2   4 -10  198.28    4.60
  -3  -4 -10   16.10    1.60
   3  -4  10   17.10    1.30
  -3  -4 -10   16.40    1.40
   3   4  10   15.40    1.50
  -3   4 -10   17.00    1.50
  -4  -4 -10    2.10    1.20
   4  -4  10    1.90    0.80
  -4  -4 -10    2.00    1.20
  -4  -4 -10    2.30    1.00
   4   4  10    1.50    1.00
  -4   4 -10    1.50    1.10
  -5  -4 -10   34.60    2.50
  -5  -4 -10   29.60    2.10
  -5  -4 -10   28.50    2.30
   5  -4  10   29.60    2.00
   5   4  10   26.90    2.10
  -5   4 -10   30.80    2.30
  -6  -4 -10   90.89    3.50
  -6  -4 -10   84.69    3.80
  -6  -4 -10   88.29    3.20
  -6   4 -10   94.69    3.60
   6   4  10   89.59    3.40
  -7  -4 -10    2.50    1.30
  -7  -4 -10    7.70    2.00
   7   4  10    4.20    1.30
  -7   4 -10    8.40    1.90
  -7   4 -10    5.00    1.50
  -7  -5  10    4.10    1.80
   7  -5 -10    2.90    1.60
  -7   5  10    3.70    1.60
   7   5 -10    4.70    1.60
  -6  -5  10    2.70    1.60
   6  -5 -10    1.40    1.30
   6   5 -10   -0.10    1.30
  -6   5  10   -0.20    1.30
  -5  -5  10   -0.30    1.40
   5  -5 -10   -0.40    1.10
   5  -5 -10   -0.60    0.90
   5   5 -10    0.40    1.20
  -5   5  10    2.80    1.30
  -4  -5  10    0.10    1.30
   4  -5 -10    0.00    1.00
  -4   5  10    1.00    1.20
   4   5 -10    0.30    1.10
  -3  -5  10    3.80    1.40
   3  -5 -10    5.10    1.00
  -3   5  10    3.00    1.20
   3   5 -10    3.30    1.10
   2  -5 -10   19.90    1.50
   2   5 -10   18.30    1.60
  -2   5  10   17.00    1.50
   1  -5 -10   36.40    1.70
   1   5 -10   33.90    1.90
  -1   5  10   32.10    2.00
   0  -5 -10  129.79    3.20
   0   5 -10  129.69    3.40
   0   5  10  125.69    3.50
  -1  -5 -10   36.00    2.40
  -1  -5 -10   34.40    1.70
  -1  -5 -10   35.30    1.80
   1   5  10   37.00    2.00
  -1   5 -10   31.80    1.80
  -2  -5 -10   40.00    1.80
  -2  -5 -10   37.00    2.50
  -2  -5 -10   36.50    2.00
   2   5  10   36.60    2.00
  -2   5 -10   37.40    2.00
  -3  -5 -10   10.90    1.60
  -3  -5 -10    9.30    1.10
  -3  -5 -10   11.90    1.40
  -3   5 -10   10.00    1.30
   3   5  10    8.10    1.20
  -4  -5 -10   10.40    1.50
  -4  -5 -10   11.90    1.60
  -4  -5 -10    7.70    1.10
  -4   5 -10   11.80    1.40
   4   5  10    9.00    1.30
  -5  -5 -10   10.80    1.70
  -5  -5 -10    9.80    1.60
  -5  -5 -10   10.50    1.30
   5   5  10   10.70    1.50
  -5   5 -10   10.80    1.50
  -6  -5 -10   19.20    2.10
  -6  -5 -10   17.10    1.90
   6   5  10   16.40    1.70
  -6   5 -10   20.40    1.90
  -6  -6  10    1.70    1.60
  -6   6  10   -0.40    1.40
  -5  -6  10   50.69    3.50
   5  -6 -10   45.80    3.60
  -5   6  10   54.69    2.90
   4  -6 -10    7.40    1.40
  -4  -6  10    5.40    1.60
  -4   6  10   10.30    1.50
   3  -6 -10   55.49    2.90
  -3  -6  10   55.49    3.00
  -3   6  10   55.19    2.60
   2  -6 -10  107.39    3.80
  -2   6  10  102.89    3.30
   1  -6 -10    6.70    1.40
  -1   6  10    8.20    1.30
   0  -6 -10    7.90    1.50
   0   6  10    4.40    1.10
  -1  -6 -10    8.60    1.50
   1   6  10   10.10    1.30
  -2  -6 -10    7.60    1.50
   2   6  10    4.00    1.10
  -3  -6 -10   -0.20    1.30
  -3  -6 -10    1.90    1.20
   3   6  10    1.10    1.00
  -4  -6 -10   -0.80    1.30
  -4  -6 -10   -0.70    1.20
   4   6  10    1.80    1.10
  -5  -6 -10    2.00    1.40
  -5  -6 -10    1.60    1.40
   5   6  10    4.70    1.30
  -6  -6 -10    6.60    1.80
   6   6  10    6.60    1.40
  -5  -7  10   11.70    2.10
   4  -7 -10   13.60    1.80
  -4  -7  10   17.20    2.10
   3  -7 -10    3.20    1.40
   2  -7 -10   -0.90    1.20
   1  -7 -10   11.10    1.70
   0  -7 -10   30.80    2.80
  -1  -7 -10   13.20    1.90
  -2  -7 -10   10.40    1.80
  -3  -7 -10    1.70    1.50
  -4  -7 -10    6.30    1.70
   3  -8 -10   -0.40    1.30
   2  -8 -10   11.40    1.90
   1  -8 -10   18.00    2.20
   0  -8 -10   -0.80    1.40
  -1  -8 -10   38.20    3.20
  -2  -8 -10   19.80    2.30
  -3  -8 -10   30.90    3.10
  -8   0  11   -1.10    1.40
  -8   0  11    1.60    1.40
   8   0 -11   -0.40    1.70
  -7   0  11   -1.00    1.30
   7   0 -11   -1.40    1.50
  -7   0  11    0.10    1.20
   6   0 -11   -2.10    1.30
  -6   0  11    0.50    1.20
  -6   0  11    0.00    1.10
  -5   0  11   -1.00    1.00
  -5   0  11   -0.80    1.00
   5   0 -11   -2.00    1.10
  -4   0  11    0.10    0.90
   4   0 -11   -1.20    1.10
  -4   0  11    0.90    0.90
  -3   0  11    0.00    0.80
   3   0 -11    0.20    1.00
  -2   0  11    1.00    0.70
   2   0 -11    0.70    0.90
   1   0 -11    1.30    0.90
  -1   0  11    1.60    0.70
   0   0 -11   -0.50    0.90
   0   0  11    1.90    0.70
   1   0  11   -0.40    0.70
  -1   0 -11    0.30    0.90
   2   0  11   -0.20    0.70
  -2   0 -11   -0.20    0.90
  -3   0 -11   -2.00    0.90
   3   0  11   -0.50    0.80
   4   0  11   -0.10    0.90
  -4   0 -11    0.10    1.10
   5   0  11   -0.50    0.90
  -5   0 -11    0.80    1.20
   6   0  11    1.30    1.10
  -6   0 -11   -1.50    1.60
  -6   0 -11    0.20    1.30
   7   0  11    0.80    1.20
  -7   0 -11   -1.60    1.40
  -7   0 -11    0.00    1.80
  -8   0 -11   -1.30    1.60
   8   0  11   -0.70    1.20
  -8   0 -11   -0.20    2.00
  -8  -1  11   14.50    2.10
  -8  -1  11   10.90    1.80
   8  -1 -11   10.30    2.00
   8   1 -11   15.00    2.20
  -8   1  11   11.30    1.90
  -8   1  11   11.80    1.70
   7  -1 -11   13.30    1.90
  -7  -1  11   14.60    1.90
  -7  -1  11   10.50    1.70
   7   1 -11   10.90    1.90
  -7   1  11    9.60    1.60
  -7   1  11   10.90    1.60
   6  -1 -11   12.80    1.70
  -6  -1  11   13.40    1.70
  -6  -1  11   14.70    1.60
   6   1 -11   13.90    1.80
  -6   1  11   16.30    1.70
  -6   1  11   14.00    1.50
  -5  -1  11   -0.30    1.00
   5  -1 -11   -1.30    1.10
  -5  -1  11    1.00    1.10
   5   1 -11   -0.70    1.20
  -5   1  11    0.60    1.10
  -5   1  11   -0.10    1.00
  -4  -1  11    2.80    1.00
  -4  -1  11    3.80    1.10
   4  -1 -11    3.70    1.20
  -4   1  11    2.60    1.00
   4   1 -11    2.90    1.20
  -3  -1  11    1.00    0.80
   3  -1 -11    1.00    1.00
   3   1 -11    2.10    1.00
  -3   1  11    1.20    0.90
   2  -1 -11   11.30    1.20
  -2  -1  11    9.50    1.00
   2   1 -11    8.60    1.20
  -2   1  11    8.40    1.00
  -1  -1  11  193.08    4.30
   1  -1 -11  192.58    4.60
  -1   1  11  194.48    4.50
   1   1 -11  195.88    4.60
   0  -1 -11  271.97    5.90
   0  -1  11  266.37    5.70
   0   1 -11  273.97    5.90
   0   1  11  273.57    5.80
   1  -1  11  473.45    9.20
  -1  -1 -11  481.95    9.50
  -1   1 -11  477.55    9.50
   2  -1  11    0.30    0.80
  -2  -1 -11    1.70    0.90
  -2   1 -11   -0.40    0.90
   2   1  11    0.80    0.80
   3  -1  11   10.50    1.10
  -3  -1 -11   12.20    1.40
   3   1  11   10.80    1.20
  -3   1 -11   10.40    1.30
  -4  -1 -11  146.29    4.10
   4  -1  11  152.18    3.90
  -4   1 -11  144.89    4.20
   4   1  11  152.88    4.00
   5  -1  11   -0.90    1.00
  -5  -1 -11    1.10    1.30
   5   1  11    0.20    1.00
  -5   1 -11   -0.30    1.30
  -6  -1 -11   18.30    1.90
  -6  -1 -11   19.00    2.20
   6  -1  11   22.60    2.10
  -6   1 -11   17.70    2.20
  -6   1 -11   18.30    1.90
   6   1  11   17.30    1.70
  -7  -1 -11    1.90    1.70
  -7  -1 -11    0.30    1.50
   7  -1  11   -0.70    1.10
  -7   1 -11    1.20    1.80
  -7   1 -11    0.50    1.50
   7   1  11    1.10    1.20
   8  -2 -11   -0.40    1.60
  -8  -2  11   -1.10    1.30
  -8  -2  11   -0.40    1.60
  -8   2  11   -0.30    1.50
   8   2 -11   -2.10    1.60
  -7  -2  11    3.40    1.30
  -7  -2  11    1.30    1.50
   7  -2 -11    2.80    1.60
  -7   2  11    3.30    1.50
  -7   2  11   -0.20    1.10
   7   2 -11   -0.20    1.50
  -6  -2  11   49.90    2.50
  -6  -2  11   52.19    3.00
   6  -2 -11   48.60    2.80
  -6   2  11   50.39    2.50
   6   2 -11   49.80    2.90
  -6   2  11   51.19    2.80
  -5  -2  11   48.30    2.20
   5  -2 -11   47.10    2.60
  -5  -2  11   51.99    2.70
  -5   2  11   47.00    2.50
   5   2 -11   50.89    2.60
  -4  -2  11   26.50    2.10
   4  -2 -11   25.80    2.10
  -4  -2  11   22.30    1.70
   4   2 -11   22.60    2.00
  -4   2  11   26.30    1.90
  -3  -2  11   11.70    1.40
   3  -2 -11   10.30    1.30
  -3  -2  11   11.60    1.20
   3   2 -11   13.50    1.40
  -3   2  11   12.80    1.30
  -2  -2  11    4.80    0.90
   2  -2 -11    3.50    1.10
   2   2 -11    6.00    1.20
  -2   2  11    3.40    0.90
   1  -2 -11    4.30    1.00
  -1  -2  11    4.90    0.90
  -1   2  11    3.50    0.90
   1   2 -11    2.20    1.00
   0  -2  11   33.40    1.60
   0  -2 -11   33.70    1.80
   0   2  11   33.00    1.70
   0   2 -11   31.40    1.90
   1  -2  11   20.90    1.50
  -1  -2 -11   21.50    1.70
  -1   2 -11   22.20    1.80
   1   2  11   24.90    1.60
   2  -2  11  758.22   13.90
  -2  -2 -11  743.33   14.20
  -2   2 -11  746.23   14.20
   2   2  11  739.93   14.20
   3  -2  11    1.50    0.90
  -3  -2 -11    3.50    1.10
   3   2  11    2.10    0.90
  -3   2 -11    3.00    1.20
   4  -2  11   -0.40    0.90
  -4  -2 -11    0.10    1.10
   4   2  11   -0.10    0.90
  -4   2 -11   -2.30    1.10
  -5  -2 -11   13.10    1.80
  -5  -2 -11   10.30    1.50
   5  -2  11   10.70    1.30
  -5   2 -11    9.60    1.60
   5   2  11    9.30    1.40
  -6  -2 -11    0.10    1.50
   6  -2  11    0.60    1.10
  -6  -2 -11    1.40    1.30
  -6   2 -11   -0.70    1.30
   6   2  11   -0.60    1.10
  -7  -2 -11    5.40    1.60
  -7  -2 -11    2.30    1.80
   7  -2  11    4.70    1.30
  -7   2 -11    4.10    1.90
  -7   2 -11    4.30    1.60
   7   2  11    3.90    1.30
  -8  -3  11   14.30    2.40
  -8  -3  11    9.30    1.60
   8  -3 -11   12.30    1.90
   8   3 -11   11.90    2.00
  -8   3  11   11.80    1.90
  -7  -3  11    0.80    1.20
   7  -3 -11    1.20    1.50
  -7  -3  11   -1.60    1.50
  -7   3  11    3.20    1.50
   7   3 -11    1.70    1.60
   6  -3 -11   82.39    3.40
  -6  -3  11   80.09    2.90
  -6  -3  11   81.59    3.90
  -6   3  11   86.69    3.40
   6   3 -11   86.09    3.40
  -5  -3  11    8.70    1.60
   5  -3 -11   10.90    1.60
  -5  -3  11   12.40    1.30
   5   3 -11   10.50    1.60
  -5   3  11   11.70    1.60
   4  -3 -11    0.40    1.20
  -4  -3  11   -0.60    1.10
  -4  -3  11    1.10    0.90
   4   3 -11    0.50    1.20
  -4   3  11    0.10    1.00
   3  -3 -11   -0.80    1.10
  -3  -3  11   -0.40    1.00
  -3  -3  11   -1.50    0.80
  -3   3  11   -0.80    1.00
   3   3 -11   -1.40    1.10
  -2  -3  11   46.40    1.80
   2  -3 -11   43.80    2.20
  -2   3  11   44.80    2.10
   2   3 -11   43.30    2.10
   1  -3 -11   93.89    2.90
  -1  -3  11   91.59    2.50
  -1   3  11   90.79    2.90
   1   3 -11   91.69    2.90
   0  -3  11    8.20    0.90
   0  -3 -11    8.80    1.20
   0   3 -11    7.00    1.20
   0   3  11    7.60    1.20
  -1  -3 -11    2.60    1.00
   1  -3  11    4.20    0.80
   1   3  11    2.80    1.00
  -1   3 -11    3.10    1.10
   2  -3  11   88.09    2.50
  -2  -3 -11   84.59    2.90
   2   3  11   85.59    2.80
  -2   3 -11   83.39    2.90
   3  -3  11   48.50    2.00
  -3  -3 -11   50.19    2.40
   3   3  11   48.00    2.30
  -3   3 -11   44.60    2.40
  -4  -3 -11   76.89    3.00
   4  -3  11   78.79    2.60
  -4  -3 -11   82.99    3.30
   4   3  11   78.79    2.90
  -4   3 -11   81.79    3.10
   5  -3  11   11.60    1.30
  -5  -3 -11    7.80    1.40
  -5  -3 -11   13.50    1.80
  -5  -3 -11    9.20    1.40
  -5   3 -11    9.90    1.60
   5   3  11   10.10    1.50
  -6  -3 -11    4.10    1.40
  -6  -3 -11    2.30    1.20
  -6  -3 -11    4.30    1.70
   6  -3  11    2.80    1.10
   6   3  11    2.10    1.20
  -6   3 -11    4.00    1.50
  -7  -3 -11    9.60    1.60
   7  -3  11   12.70    1.50
  -7  -3 -11   16.50    2.40
   7   3  11   12.80    1.80
  -7   3 -11   14.40    2.30
  -7   3 -11   13.40    1.90
  -7  -4  11    0.70    1.70
   7  -4 -11    2.80    1.50
  -7   4  11    2.50    1.60
   7   4 -11   -0.60    1.60
   6  -4 -11    1.20    1.40
  -6  -4  11    0.40    1.50
   6   4 -11    0.90    1.40
  -6   4  11    1.80    1.40
  -5  -4  11   31.00    2.80
   5  -4 -11   33.10    2.40
  -5   4  11   35.70    2.50
   5   4 -11   35.90    2.40
  -4  -4  11    8.90    1.60
   4  -4 -11   10.70    1.50
  -4  -4  11   11.30    1.20
   4   4 -11   11.10    1.50
  -4   4  11   10.60    1.50
   3  -4 -11    8.30    1.30
  -3  -4  11    7.30    0.90
  -3  -4  11    6.30    1.40
   3   4 -11    4.80    1.20
  -3   4  11    5.40    1.30
   2  -4 -11    2.90    1.10
  -2  -4  11    3.20    0.70
   2   4 -11    2.50    1.10
  -2   4  11    3.00    1.10
   1  -4 -11    7.90    1.20
  -1  -4  11    4.50    0.70
  -1   4  11    6.10    1.20
   1   4 -11    5.90    1.10
   0  -4 -11   55.39    2.30
   0  -4  11   57.09    1.70
   0   4  11   61.49    2.40
   0   4 -11   56.29    2.30
  -1  -4 -11   70.19    2.50
   1  -4  11   72.39    1.90
   1   4  11   68.79    2.60
  -1   4 -11   69.79    2.50
   2  -4  11   50.29    1.70
  -2  -4 -11   50.29    2.20
   2   4  11   51.19    2.30
  -2   4 -11   51.69    2.30
  -3  -4 -11    6.60    1.30
   3  -4  11    7.30    0.90
  -3  -4 -11    5.60    1.20
   3   4  11    6.20    1.20
  -3   4 -11    6.60    1.30
  -4  -4 -11    1.90    1.20
  -4  -4 -11    1.30    1.30
   4  -4  11    0.80    1.00
  -4  -4 -11    0.40    1.10
  -4   4 -11    0.50    1.20
   4   4  11    2.40    1.10
  -5  -4 -11    2.30    1.20
  -5  -4 -11    4.80    1.40
  -5  -4 -11    5.00    1.50
  -5   4 -11    5.30    1.50
   5   4  11    4.80    1.30
  -6  -4 -11   12.00    1.60
  -6  -4 -11   10.60    1.60
  -6  -4 -11   11.70    2.00
  -6   4 -11   16.30    1.90
   6   4  11   13.30    1.60
  -7  -4 -11    0.20    1.30
  -7  -4 -11   -2.90    1.60
   7   4  11   -1.50    1.20
  -7   4 -11    1.00    1.50
  -7   4 -11    0.80    1.70
  -7  -5  11    1.10    1.80
   7  -5 -11    1.30    1.70
   7   5 -11    0.50    1.80
  -7   5  11    1.10    1.50
  -6  -5  11    9.80    2.10
   6  -5 -11   10.30    1.60
   6   5 -11    9.20    1.80
  -6   5  11    8.30    1.70
   5  -5 -11   12.20    1.50
  -5  -5  11   11.40    1.90
  -5   5  11   11.50    1.70
   5   5 -11   11.00    1.60
   4  -5 -11    0.90    1.10
  -4  -5  11   -0.50    1.30
   4   5 -11   -0.70    1.20
  -4   5  11    0.30    1.20
   3  -5 -11    3.80    1.10
  -3   5  11    1.90    1.20
   3   5 -11    4.40    1.20
   2  -5 -11  158.78    3.90
  -2   5  11  165.48    4.30
   2   5 -11  165.28    4.20
   1  -5 -11    2.30    0.90
   1   5 -11   -0.50    1.00
  -1   5  11   -0.30    1.00
   0  -5 -11   22.80    1.60
   0   5 -11   23.40    1.80
   0   5  11   21.50    1.90
  -1  -5 -11   21.40    1.60
   1   5  11   21.40    1.90
  -1   5 -11   22.20    1.80
  -2  -5 -11   23.20    2.30
  -2  -5 -11   20.70    1.80
  -2  -5 -11   24.60    1.70
   2   5  11   22.00    1.90
  -2   5 -11   22.60    1.80
  -3  -5 -11    2.60    1.20
  -3  -5 -11    2.90    1.30
  -3  -5 -11    5.60    1.00
  -3   5 -11    4.30    1.20
   3   5  11    2.80    1.10
  -4  -5 -11   16.00    1.40
  -4  -5 -11   17.30    1.90
  -4  -5 -11   15.90    1.80
  -4   5 -11   17.60    1.60
   4   5  11   17.30    1.70
  -5  -5 -11   -0.20    1.40
  -5  -5 -11   -0.30    1.10
  -5  -5 -11    1.80    1.30
   5   5  11   -0.40    1.10
  -5   5 -11    1.00    1.30
  -6  -5 -11    2.00    1.50
  -6  -5 -11    0.40    1.30
  -6   5 -11    2.60    1.40
   6   5  11    1.00    1.20
  -6  -6  11    0.50    1.70
  -6   6  11   -2.30    1.40
   5  -6 -11   -0.20    1.60
  -5  -6  11    1.30    1.60
  -5   6  11   -0.80    1.40
  -4  -6  11   37.90    3.10
   4  -6 -11   29.60    2.50
  -4   6  11   35.00    2.50
   3  -6 -11    9.10    1.60
  -3   6  11   13.20    1.60
   2  -6 -11  135.29    4.40
  -2   6  11  126.89    3.80
   1  -6 -11   25.50    2.50
  -1   6  11   19.20    1.60
   0  -6 -11  134.59    4.40
   0   6  11  131.29    3.80
  -1  -6 -11    6.20    1.50
   1   6  11    4.70    1.20
  -2  -6 -11   -0.10    1.30
   2   6  11    0.40    1.00
  -3  -6 -11   29.70    2.70
   3   6  11   27.10    2.10
  -4  -6 -11   40.60    2.70
  -4  -6 -11   37.60    2.90
   4   6  11   35.00    2.40
  -5  -6 -11    3.70    1.50
  -5  -6 -11    4.70    1.60
   5   6  11    4.60    1.40
  -5  -7  11   41.70    3.60
   4  -7 -11   65.29    3.30
   3  -7 -11   21.80    2.10
   2  -7 -11   -0.70    1.30
   1  -7 -11    3.20    1.50
   0  -7 -11   13.50    2.00
  -1  -7 -11    0.50    1.40
  -2  -7 -11    2.70    1.60
  -3  -7 -11    9.70    1.80
  -4  -7 -11    4.60    1.70
   3  -8 -11   38.30    3.00
   2  -8 -11   -1.60    1.40
   1  -8 -11    4.50    1.70
   0  -8 -11    6.10    1.80
  -1  -8 -11    1.90    1.60
  -2  -8 -11   48.50    3.50
  -8   0  12   -1.40    1.40
   8   0 -12   -1.40    1.70
  -8   0  12   -1.30    1.40
  -7   0  12    4.10    1.50
  -7   0  12    4.30    1.50
   7   0 -12    5.10    1.70
   6   0 -12   10.90    1.80
  -6   0  12    7.70    1.50
  -6   0  12    9.10    1.60
  -5   0  12   44.20    2.40
   5   0 -12   43.10    2.70
  -5   0  12   50.49    2.70
   4   0 -12   53.49    2.60
  -4   0  12   48.10    2.30
  -3   0  12  448.06    8.80
   3   0 -12  419.06    8.90
  -2   0  12  355.46    7.30
   2   0 -12  353.56    7.50
   1   0 -12  300.87    6.60
  -1   0  12  311.67    6.50
   0   0  12    1.80    0.80
   0   0 -12    0.50    1.00
  -1   0 -12   -0.90    0.90
   1   0  12    0.30    0.80
   2   0  12    4.50    1.00
  -2   0 -12    1.90    1.10
  -3   0 -12   -1.20    1.10
   3   0  12   -0.10    0.90
   4   0  12    4.20    1.10
  -4   0 -12    3.90    1.40
   5   0  12   -1.30    1.00
  -5   0 -12    0.30    1.40
  -6   0 -12   27.90    2.30
  -6   0 -12   34.70    3.20
   6   0  12   38.00    2.40
   7   0  12   17.90    1.80
  -7   0 -12   14.70    2.30
  -7   0 -12   15.20    1.90
  -8  -1  12   -0.90    1.50
  -8  -1  12   -0.10    1.50
   8  -1 -12   -1.50    1.70
  -8   1  12    1.90    1.40
   8   1 -12   -1.40    1.80
  -8   1  12   -1.90    1.50
  -7  -1  12   -0.50    1.30
   7  -1 -12   -1.00    1.60
  -7  -1  12   -0.20    1.30
   7   1 -12    0.70    1.60
  -7   1  12    0.30    1.40
  -7   1  12   -1.30    1.20
  -6  -1  12   15.90    1.90
  -6  -1  12   21.00    1.80
   6  -1 -12   20.40    2.00
  -6   1  12   20.30    1.90
   6   1 -12   16.80    1.90
  -6   1  12   15.50    1.70
   5  -1 -12   25.70    2.30
  -5  -1  12   28.90    2.10
  -5  -1  12   29.10    2.40
   5   1 -12   26.60    2.40
  -5   1  12   27.80    2.20
  -5   1  12   32.50    2.30
   4  -1 -12    2.40    1.20
  -4  -1  12    4.90    1.10
  -4  -1  12    4.50    1.20
  -4   1  12    3.40    1.10
   4   1 -12    3.10    1.30
   3  -1 -12   35.20    2.20
  -3  -1  12   36.50    1.90
   3   1 -12   37.10    2.20
  -3   1  12   36.90    2.00
   2  -1 -12   40.00    2.20
  -2  -1  12   46.90    2.00
  -2   1  12   45.80    2.10
   2   1 -12   43.80    2.20
   1  -1 -12   74.79    2.70
  -1  -1  12   79.79    2.50
   1   1 -12   73.89    2.70
  -1   1  12   80.49    2.60
   0  -1  12   47.10    1.90
   0  -1 -12   50.19    2.20
   0   1 -12   50.69    2.30
   0   1  12   51.19    2.10
   1  -1  12   36.90    1.80
  -1  -1 -12   34.00    2.00
   1   1  12   38.10    1.90
  -1   1 -12   34.80    2.00
   2  -1  12   38.90    1.90
  -2  -1 -12   36.30    2.10
  -2   1 -12   35.60    2.10
   2   1  12   40.90    2.00
   3  -1  12   35.60    2.00
  -3  -1 -12   31.70    2.20
  -3   1 -12   30.00    2.20
   3   1  12   33.80    2.00
  -4  -1 -12   62.59    2.90
   4  -1  12   74.19    2.70
  -4   1 -12   64.39    3.00
   4   1  12   68.99    2.70
  -5  -1 -12    3.20    1.40
   5  -1  12    4.80    1.20
  -5   1 -12    2.40    1.40
   5   1  12    4.00    1.20
  -6  -1 -12   10.30    1.70
   6  -1  12   15.20    1.60
  -6  -1 -12   19.30    2.30
  -6   1 -12   11.90    1.80
   6   1  12   13.90    1.60
  -7  -1 -12    0.70    1.60
  -7  -1 -12    3.30    1.80
   7  -1  12    2.00    1.30
   7   1  12    2.00    1.30
  -7   1 -12    1.80    1.90
  -7   1 -12    0.60    1.60
   8  -2 -12    5.70    1.90
  -8  -2  12    6.20    1.90
  -8  -2  12    5.30    1.60
   8   2 -12    6.70    1.90
  -8   2  12    6.50    1.80
  -7  -2  12   28.70    2.90
   7  -2 -12   23.70    2.20
  -7  -2  12   27.00    2.30
  -7   2  12   23.10    2.10
   7   2 -12   21.90    2.30
  -7   2  12   27.90    2.50
   6  -2 -12    5.30    1.60
  -6  -2  12    5.70    1.60
  -6  -2  12    6.40    1.30
   6   2 -12    9.50    1.70
  -6   2  12    9.30    1.70
  -6   2  12    6.40    1.40
  -5  -2  12    5.10    1.20
   5  -2 -12    4.90    1.50
  -5  -2  12    3.90    1.40
  -5   2  12    3.40    1.30
   5   2 -12    4.10    1.40
  -4  -2  12    2.20    1.00
   4  -2 -12    1.90    1.30
  -4  -2  12    3.00    1.20
   4   2 -12    3.30    1.30
  -4   2  12    2.30    1.10
   3  -2 -12   72.59    2.80
  -3  -2  12   77.19    2.50
   3   2 -12   72.99    2.80
  -3   2  12   77.69    2.80
  -2  -2  12  147.99    3.70
   2  -2 -12  150.78    4.10
  -2   2  12  155.08    4.00
   2   2 -12  154.58    4.10
  -1  -2  12  159.78    3.80
   1  -2 -12  157.08    4.10
   1   2 -12  157.98    4.10
  -1   2  12  158.68    4.10
   0  -2 -12    6.30    1.20
   0  -2  12    8.10    1.10
   0   2  12    7.10    1.10
   0   2 -12    7.60    1.30
  -1  -2 -12  189.78    4.70
   1  -2  12  189.38    4.40
  -1   2 -12  181.28    4.60
   1   2  12  187.28    4.60
   2  -2  12   10.20    1.10
  -2  -2 -12   10.10    1.30
  -2   2 -12   10.40    1.40
   2   2  12   11.40    1.20
   3  -2  12   -0.60    0.90
  -3  -2 -12   -0.20    1.10
   3   2  12   -0.10    1.00
  -3   2 -12   -1.40    1.10
   4  -2  12    1.20    1.00
  -4  -2 -12    0.50    1.20
  -4   2 -12    2.90    1.40
   4   2  12    2.60    1.10
  -5  -2 -12    2.80    1.40
   5  -2  12    1.40    1.10
  -5  -2 -12    3.00    1.50
   5   2  12    2.20    1.20
  -5   2 -12    2.20    1.40
  -6  -2 -12    8.40    1.60
  -6  -2 -12    9.10    1.90
   6  -2  12    6.10    1.30
  -6   2 -12    4.90    1.70
   6   2  12    4.90    1.30
   7  -2  12    7.70    1.50
  -7  -2 -12   11.50    2.30
  -7  -2 -12    9.70    1.80
  -7   2 -12   11.60    1.90
  -7   2 -12   11.60    2.30
   7   2  12    8.60    1.60
  -8  -3  12    6.10    2.10
  -8  -3  12    9.20    2.20
   8  -3 -12    5.40    1.80
   8   3 -12    6.80    2.00
  -8   3  12   10.80    2.00
  -7  -3  12   35.50    2.40
  -7  -3  12   27.10    2.70
   7  -3 -12   28.20    2.30
  -7   3  12   37.60    2.90
   7   3 -12   30.30    2.50
  -6  -3  12   15.30    2.20
   6  -3 -12   15.40    1.90
  -6  -3  12   16.90    1.60
   6   3 -12   17.50    1.90
  -6   3  12   18.90    2.00
   5  -3 -12   60.59    3.00
  -5  -3  12   63.39    3.40
  -5  -3  12   57.59    2.40
  -5   3  12   65.79    3.00
   5   3 -12   59.79    3.00
  -4  -3  12   24.80    1.70
   4  -3 -12   25.70    2.30
  -4  -3  12   25.40    2.40
  -4   3  12   24.30    1.90
   4   3 -12   24.90    2.00
  -3  -3  12   27.30    1.70
   3  -3 -12   22.80    2.10
  -3   3  12   26.00    2.00
   3   3 -12   26.50    2.00
  -2  -3  12    8.50    1.00
   2  -3 -12    8.90    1.40
   2   3 -12   10.20    1.40
  -2   3  12    8.90    1.30
  -1  -3  12  184.48    4.20
   1  -3 -12  191.28    4.70
  -1   3  12  189.78    4.70
   1   3 -12  190.38    4.70
   0  -3  12  419.56    8.10
   0  -3 -12  416.36    8.50
   0   3  12  411.36    8.50
   0   3 -12  408.86    8.50
   1  -3  12    1.50    0.80
  -1  -3 -12    0.00    1.10
   1   3  12    0.40    1.00
  -1   3 -12    0.70    1.10
  -2  -3 -12    6.50    1.20
   2  -3  12    5.30    1.00
  -2   3 -12    6.50    1.30
   2   3  12    6.40    1.20
  -3  -3 -12    9.60    1.40
   3  -3  12    7.80    1.10
  -3   3 -12    6.80    1.40
   3   3  12    7.40    1.30
  -4  -3 -12    5.00    1.50
  -4  -3 -12    1.70    1.30
   4  -3  12    3.30    1.00
   4   3  12    4.30    1.20
  -4   3 -12    3.80    1.40
  -5  -3 -12   -1.00    1.20
  -5  -3 -12    1.10    1.50
   5  -3  12    1.10    1.00
  -5   3 -12   -1.80    1.30
   5   3  12    0.40    1.10
  -6  -3 -12   57.59    3.50
   6  -3  12   50.39    2.50
  -6  -3 -12   57.69    2.90
   6   3  12   49.50    2.80
  -6   3 -12   50.59    3.10
   7  -3  12   -0.60    1.10
  -7  -3 -12   -2.50    1.80
  -7  -3 -12    1.80    1.50
  -7   3 -12    2.10    1.50
  -7   3 -12   -1.70    1.70
   7   3  12   -0.70    1.20
   7  -4 -12   -0.80    1.50
  -7  -4  12    0.00    1.70
   7   4 -12    0.10    1.60
  -7   4  12   -0.10    1.50
  -6  -4  12   -0.60    1.60
   6  -4 -12    1.50    1.40
   6   4 -12    0.70    1.60
  -6   4  12    0.60    1.50
  -5  -4  12    1.80    1.50
   5  -4 -12    2.30    1.40
   5   4 -12    3.50    1.50
  -5   4  12    4.00    1.50
   4  -4 -12    8.50    1.50
  -4  -4  12    8.90    1.70
  -4   4  12    9.70    1.50
   4   4 -12    8.00    1.50
   3  -4 -12    4.50    1.20
  -3  -4  12    3.40    1.30
   3   4 -12    2.10    1.20
  -3   4  12    3.30    1.20
  -2  -4  12   83.79    2.60
   2  -4 -12   83.59    2.90
  -2   4  12   87.19    3.10
   2   4 -12   85.69    3.00
  -1  -4  12   78.39    2.30
   1  -4 -12   81.09    2.80
  -1   4  12   80.49    2.90
   1   4 -12   77.39    2.80
   0  -4  12   56.19    1.90
   0  -4 -12   55.19    2.40
   0   4  12   53.39    2.40
   0   4 -12   53.89    2.40
   1  -4  12    8.40    1.00
  -1  -4 -12    8.30    1.20
   1   4  12    9.00    1.30
  -1   4 -12    9.50    1.30
   2  -4  12    0.30    0.90
  -2  -4 -12    0.20    1.00
   2   4  12   -0.40    1.00
  -2   4 -12   -0.70    1.10
  -3  -4 -12   17.10    1.70
   3  -4  12   16.20    1.50
  -3  -4 -12   15.40    1.50
   3   4  12   16.60    1.60
  -3   4 -12   19.70    1.70
  -4  -4 -12   10.90    1.60
  -4  -4 -12   10.90    1.60
  -4  -4 -12    7.90    1.40
   4   4  12    8.60    1.40
  -4   4 -12   11.70    1.60
  -5  -4 -12   28.10    2.70
  -5  -4 -12   25.90    2.40
  -5  -4 -12   27.60    2.20
   5   4  12   27.00    2.30
  -5   4 -12   22.90    2.00
  -6  -4 -12    3.10    1.30
  -6  -4 -12   -0.20    1.30
  -6  -4 -12    0.10    1.60
  -6   4 -12   -0.10    1.40
   6   4  12    0.80    1.20
   6  -5 -12   -0.40    1.40
  -6  -5  12   -0.90    1.70
   6   5 -12   -2.10    1.90
  -6   5  12   -0.30    1.40
   5  -5 -12   -0.50    1.30
  -5  -5  12    0.70    1.50
  -5   5  12   -0.60    1.30
   5   5 -12   -1.00    1.60
  -4  -5  12    1.80    1.50
   4  -5 -12    0.30    1.20
  -4   5  12    2.10    1.40
   4   5 -12    0.70    1.30
   3  -5 -12    8.60    1.30
  -3   5  12    7.10    1.40
   3   5 -12    7.60    1.40
   2  -5 -12    1.50    1.00
  -2   5  12    2.40    1.20
   2   5 -12    1.90    1.20
   1  -5 -12    1.70    1.00
   1   5 -12    1.90    1.10
  -1   5  12    1.70    1.10
   0  -5 -12    3.40    1.00
   0   5 -12    5.20    1.20
   0   5  12    3.00    1.10
  -1  -5 -12    5.60    1.10
  -1   5 -12    4.60    1.20
   1   5  12    5.80    1.20
  -2  -5 -12    6.90    1.50
  -2  -5 -12    7.60    1.30
  -2  -5 -12    7.90    1.20
  -2   5 -12    8.00    1.30
   2   5  12    7.90    1.30
  -3  -5 -12    8.00    1.50
  -3  -5 -12   10.00    1.50
  -3  -5 -12    7.50    1.20
  -3   5 -12    6.30    1.40
   3   5  12    8.20    1.30
  -4  -5 -12  104.09    3.20
  -4  -5 -12  105.69    3.90
  -4  -5 -12  103.69    3.90
   4   5  12   97.39    3.50
  -4   5 -12   99.99    3.60
  -5  -5 -12   -1.40    1.20
  -5  -5 -12    2.00    1.50
  -5  -5 -12    1.00    1.40
   5   5  12    0.30    1.20
  -5   5 -12    1.50    1.40
  -5  -6  12   12.20    2.20
  -5   6  12   10.50    1.80
   4  -6 -12   51.29    2.90
  -4   6  12   46.80    2.80
   3  -6 -12   10.40    1.60
  -3   6  12    9.10    1.60
   2  -6 -12    3.10    1.40
  -2   6  12    1.50    1.20
   1  -6 -12    2.80    1.40
  -1   6  12    4.10    1.20
   0  -6 -12   -0.10    1.30
   0   6  12    0.50    1.00
  -1  -6 -12    5.10    1.50
   1   6  12    4.80    1.20
  -2  -6 -12    0.20    1.40
   2   6  12    0.10    1.00
  -3  -6 -12    5.70    1.60
   3   6  12    4.20    1.20
  -4  -6 -12    6.80    1.70
   4   6  12    5.70    1.30
   4  -7 -12    6.50    1.60
   3  -7 -12    4.20    1.50
   2  -7 -12    0.80    1.40
   1  -7 -12   11.30    1.90
   0  -7 -12   21.80    2.30
  -1  -7 -12   10.60    1.90
  -2  -7 -12    1.20    1.50
  -3  -7 -12   -0.10    1.50
   1  -8 -12   12.10    2.10
   0  -8 -12   11.70    2.10
  -8   0  13   -2.30    1.50
  -8   0  13    1.40    1.60
   8   0 -13    3.60    1.90
  -7   0  13   -0.30    1.40
   7   0 -13   -1.60    1.60
  -7   0  13   -0.90    1.40
   6   0 -13   -0.20    1.50
  -6   0  13   -0.30    1.30
  -6   0  13   -1.10    1.30
   5   0 -13    0.30    1.40
  -5   0  13    0.80    1.20
  -5   0  13    0.60    1.20
  -4   0  13    2.50    1.20
   4   0 -13    1.20    1.30
   2   0 -13    2.30    1.20
  -2   0  13    0.60    0.90
   1   0 -13    1.60    1.10
  -1   0  13    0.40    0.90
   0   0 -13    0.10    1.10
   0   0  13    0.30    0.80
   1   0  13   -1.00    0.80
  -1   0 -13   -1.10    1.00
   2   0  13   -1.30    0.90
  -2   0 -13    1.40    1.20
  -3   0 -13   -1.60    1.20
   3   0  13   -2.50    0.90
   4   0  13   -1.80    1.00
  -4   0 -13   -1.70    1.30
  -5   0 -13    1.40    1.50
   5   0  13    0.10    1.10
  -6   0 -13   -0.10    1.60
  -6   0 -13   -1.10    1.70
   6   0  13   -2.10    1.10
   7   0  13   -1.70    1.20
  -7   0 -13    0.00    1.60
  -7   0 -13    2.30    2.00
   8  -1 -13   -2.60    1.70
  -8  -1  13    0.30    1.50
  -8  -1  13   -2.00    1.50
  -8   1  13    0.40    1.60
  -8   1  13   -0.70    1.40
   8   1 -13   -4.50    1.70
  -7  -1  13   10.20    1.80
  -7  -1  13   10.70    1.70
   7  -1 -13   11.10    2.00
   7   1 -13   11.70    2.00
  -7   1  13   10.20    1.80
  -7   1  13    9.20    1.70
   6  -1 -13   19.80    2.10
  -6  -1  13   21.80    2.20
  -6  -1  13   19.20    1.80
  -6   1  13   15.50    1.80
  -6   1  13   22.00    2.00
   6   1 -13   20.40    2.10
  -5  -1  13    5.00    1.30
   5  -1 -13    5.90    1.60
  -5  -1  13    7.40    1.50
  -5   1  13    6.60    1.40
   5   1 -13    6.40    1.60
   4  -1 -13  108.39    3.80
  -4  -1  13  118.09    3.50
  -4   1  13  121.09    3.70
   4   1 -13  121.79    3.80
  -3  -1  13  150.18    4.00
   3  -1 -13  146.59    4.30
  -3   1  13  154.58    4.10
   3   1 -13  152.18    4.30
  -2  -1  13   75.29    2.60
   2  -1 -13   68.89    2.90
   2   1 -13   64.89    2.80
  -2   1  13   73.89    2.60
   1  -1 -13  106.19    3.40
  -1  -1  13  116.09    3.20
  -1   1  13  113.39    3.30
   1   1 -13  111.99    3.50
   0  -1 -13   81.59    3.00
   0  -1  13   91.39    2.70
   0   1 -13   84.19    3.00
   0   1  13   90.09    2.90
  -1  -1 -13    1.10    1.10
   1  -1  13   -0.40    0.90
  -1   1 -13    0.50    1.10
   1   1  13   -0.80    0.80
  -2  -1 -13   63.49    2.80
   2  -1  13   72.79    2.60
   2   1  13   72.59    2.60
  -2   1 -13   64.79    2.80
   3  -1  13    6.50    1.20
  -3  -1 -13    2.70    1.30
  -3   1 -13    1.80    1.30
   3   1  13    1.80    1.10
   4  -1  13   76.39    2.80
  -4  -1 -13   70.29    3.20
  -4   1 -13   67.59    3.20
   4   1  13   65.29    2.80
  -5  -1 -13   25.20    2.20
   5  -1  13   29.80    2.20
   5   1  13   26.50    2.20
  -5   1 -13   24.20    2.20
   6  -1  13   -1.50    1.10
  -6  -1 -13    0.10    1.50
  -6  -1 -13    3.10    1.80
  -6   1 -13   -1.60    1.50
   6   1  13    1.00    1.20
  -7  -1 -13    1.20    1.60
  -7  -1 -13    1.90    1.90
   7  -1  13   -0.30    1.20
  -7   1 -13   -2.30    1.50
   7   1  13    1.00    1.30
  -7   1 -13   -0.30    1.90
  -8  -2  13   54.29    3.70
   8  -2 -13   54.49    3.50
   8   2 -13   50.79    3.50
  -7  -2  13    5.10    1.90
   7  -2 -13    7.00    1.80
  -7  -2  13    7.10    1.50
  -7   2  13    5.20    1.70
   7   2 -13    5.00    1.80
  -6  -2  13    8.40    1.80
  -6  -2  13    8.80    1.50
   6  -2 -13    9.00    1.70
  -6   2  13    9.30    1.70
   6   2 -13    9.10    1.80
   5  -2 -13    5.90    1.60
  -5  -2  13    4.30    1.20
  -5  -2  13    5.00    1.60
   5   2 -13    5.20    1.50
  -5   2  13    4.30    1.40
  -4  -2  13   43.30    2.20
   4  -2 -13   39.90    2.60
   4   2 -13   45.30    2.60
  -4   2  13   44.90    2.50
  -3  -2  13   99.99    3.00
   3  -2 -13   97.39    3.40
   3   2 -13  104.29    3.50
  -3   2  13  102.59    3.40
   2  -2 -13    1.10    1.20
  -2  -2  13    1.60    1.00
   2   2 -13    2.20    1.20
  -2   2  13    1.40    1.10
  -1  -2  13   32.60    1.80
   1  -2 -13   33.90    2.20
   1   2 -13   30.40    2.20
  -1   2  13   30.60    2.00
   0  -2 -13  338.77    7.30
   0  -2  13  341.37    6.90
   0   2  13  337.17    7.20
   0   2 -13  322.47    7.30
  -1  -2 -13    2.20    1.20
   1  -2  13    2.10    1.00
  -1   2 -13    1.30    1.20
   1   2  13    1.70    1.00
  -2  -2 -13   72.09    2.90
   2  -2  13   74.69    2.60
  -2   2 -13   68.29    2.90
   2   2  13   71.59    2.70
  -3  -2 -13    0.60    1.20
   3  -2  13    1.90    1.00
   3   2  13    1.30    1.00
  -3   2 -13   -0.10    1.30
  -4  -2 -13   65.29    3.00
   4  -2  13   63.19    2.60
   4   2  13   58.99    2.70
  -4   2 -13   55.89    3.00
  -5  -2 -13   19.80    2.20
  -5  -2 -13   20.30    1.90
   5  -2  13   24.50    2.10
  -5   2 -13   20.60    2.10
   5   2  13   20.60    1.90
  -6  -2 -13    3.30    1.80
   6  -2  13    2.30    1.20
  -6  -2 -13    3.70    1.60
   6   2  13    1.80    1.30
  -6   2 -13    2.20    1.60
  -7  -3  13   -0.90    1.70
   7  -3 -13    1.40    1.70
  -7  -3  13    0.40    1.40
  -7   3  13    0.50    1.60
   7   3 -13    1.30    1.70
  -6  -3  13    9.90    2.10
   6  -3 -13    8.20    1.80
  -6  -3  13   13.00    1.50
   6   3 -13   13.60    2.00
  -6   3  13   12.60    1.80
  -5  -3  13    2.40    1.20
   5  -3 -13    3.80    1.50
  -5  -3  13    1.90    1.60
   5   3 -13    1.10    1.50
  -5   3  13    6.50    1.60
   4  -3 -13   -0.60    1.30
  -4  -3  13    0.10    1.00
   4   3 -13    0.40    1.30
  -4   3  13    1.10    1.30
  -3  -3  13    6.60    1.10
   3  -3 -13    6.90    1.40
  -3   3  13    6.50    1.40
   3   3 -13    7.00    1.50
   2  -3 -13    0.30    1.20
  -2  -3  13    2.00    0.90
   2   3 -13    2.70    1.30
  -2   3  13    1.90    1.10
   1  -3 -13    0.70    1.20
  -1  -3  13    1.90    0.90
  -1   3  13    0.50    1.10
   1   3 -13   -0.30    1.20
   0  -3  13   38.80    1.90
   0  -3 -13   39.70    2.30
   0   3 -13   32.30    2.20
   0   3  13   40.70    2.20
  -1  -3 -13   16.60    1.60
   1  -3  13   16.30    1.50
  -1   3 -13   16.70    1.70
   1   3  13   14.50    1.50
   2  -3  13   19.70    1.70
  -2  -3 -13   20.40    1.70
   2   3  13   21.40    1.90
  -2   3 -13   22.00    1.90
  -3  -3 -13   -0.60    1.20
   3  -3  13    0.00    0.90
  -3   3 -13   -1.50    1.30
   3   3  13   -1.30    1.00
  -4  -3 -13    0.20    1.20
   4  -3  13   -1.40    0.90
  -4  -3 -13    1.30    1.40
  -4   3 -13   -0.20    1.40
   4   3  13    1.00    1.10
  -5  -3 -13    4.70    1.70
  -5  -3 -13    5.50    1.50
   5  -3  13    5.50    1.20
   5   3  13    3.90    1.30
  -5   3 -13    2.70    1.60
  -6  -3 -13    5.10    1.50
  -6  -3 -13    5.20    1.90
   6  -3  13    5.70    1.30
   6   3  13    6.40    1.40
  -6   3 -13    7.60    1.70
   7  -4 -13    8.50    1.80
  -7  -4  13    7.30    2.10
   7   4 -13   10.60    2.00
  -7   4  13    8.60    2.00
  -6  -4  13   -1.00    1.60
   6  -4 -13   -1.50    1.40
   6   4 -13    0.60    1.60
  -6   4  13    2.30    1.60
   5  -4 -13    5.40    1.50
  -5  -4  13    5.10    1.70
  -5   4  13    4.30    1.50
   5   4 -13    4.60    1.60
   4  -4 -13   36.20    2.50
  -4   4  13   36.90    2.60
   4   4 -13   37.50    2.50
   3  -4 -13   13.10    1.50
  -3   4  13    9.30    1.50
   3   4 -13   10.30    1.60
   2  -4 -13   40.50    2.40
  -2   4  13   37.20    2.40
   2   4 -13   35.00    2.30
   1  -4 -13    2.30    1.20
  -1   4  13    2.20    1.10
   1   4 -13    1.90    1.20
   0  -4 -13    5.00    1.20
   0   4 -13    5.70    1.30
   0   4  13    2.20    1.10
  -1  -4 -13   -0.10    1.10
  -1   4 -13   -0.90    1.10
   1   4  13   -1.60    1.00
  -2  -4 -13   42.60    2.40
  -2   4 -13   43.00    2.40
   2   4  13   37.10    2.30
  -3  -4 -13   12.80    1.60
  -3  -4 -13    9.20    1.40
   3   4  13    8.30    1.40
  -3   4 -13   11.60    1.60
  -4  -4 -13   58.19    3.10
  -4  -4 -13   59.39    2.80
  -4  -4 -13   59.39    3.10
   4   4  13   54.29    2.80
  -4   4 -13   53.39    3.00
  -5  -4 -13    1.00    1.30
  -5  -4 -13    0.40    1.50
  -5  -4 -13    1.80    1.30
  -5   4 -13   -0.60    1.40
   5   4  13   -0.80    1.20
  -6  -4 -13   -3.20    1.60
  -6  -4 -13   -1.00    1.20
  -6   4 -13   -1.20    1.50
   6   4  13    1.30    1.20
  -6  -5  13    0.80    1.70
   6  -5 -13    1.70    1.50
  -6   5  13    0.80    1.60
  -5  -5  13   -0.80    1.60
   5  -5 -13    0.40    1.40
  -5   5  13    0.90    1.50
   4  -5 -13   11.40    1.50
  -4   5  13   14.80    1.80
   4   5 -13   12.40    2.20
   3  -5 -13   24.60    2.10
   3   5 -13   22.10    2.20
  -3   5  13   25.20    2.30
   2  -5 -13   90.29    3.00
   2   5 -13   76.09    3.20
  -2   5  13   85.39    3.20
   1  -5 -13   11.40    1.30
   1   5 -13   10.00    1.50
  -1   5  13   11.10    1.50
   0  -5 -13   22.90    1.90
   0   5  13   23.40    2.00
   0   5 -13   17.70    1.70
  -1  -5 -13    6.40    1.20
   1   5  13    8.00    1.40
  -1   5 -13    7.20    1.30
  -2  -5 -13   11.70    1.50
  -2  -5 -13   12.30    1.40
  -2   5 -13    9.30    1.50
   2   5  13   11.90    1.50
  -3  -5 -13   10.90    1.70
  -3  -5 -13   10.60    1.60
  -3  -5 -13    7.50    1.30
   3   5  13    9.60    1.40
  -3   5 -13   11.00    1.60
  -4  -5 -13    2.80    1.40
  -4  -5 -13    5.40    1.30
  -4  -5 -13    7.40    1.60
   4   5  13    4.40    1.40
  -4   5 -13    4.50    1.50
  -5  -5 -13   -1.50    1.40
  -5  -5 -13   -0.10    1.30
  -5   5 -13   -1.10    1.40
   5   5  13   -0.20    1.20
  -5  -6  13    2.30    1.80
  -5   6  13    2.60    1.70
   4  -6 -13   67.69    3.40
  -4   6  13   74.59    3.30
   3  -6 -13    1.40    1.30
  -3   6  13   -0.60    1.30
   2  -6 -13    0.80    1.40
  -2   6  13    1.30    1.30
   1  -6 -13    4.70    1.60
  -1   6  13    4.50    1.30
   0  -6 -13    1.20    1.40
   0   6  13    2.20    1.20
  -1  -6 -13   13.10    1.90
   1   6  13    6.10    1.30
  -2  -6 -13   51.19    3.30
   2   6  13   43.90    2.60
  -3  -6 -13   -0.40    1.40
   3   6  13    2.00    1.20
  -4  -6 -13    0.80    1.50
   4   6  13    0.50    1.10
   3  -7 -13   10.40    1.80
   2  -7 -13   71.29    3.70
   1  -7 -13    0.80    1.60
   0  -7 -13   -1.50    1.40
  -1  -7 -13    0.60    1.50
  -2  -7 -13   53.49    3.60
  -7   0  14    2.30    1.60
   7   0 -14    7.10    1.90
  -7   0  14    3.90    1.70
   6   0 -14   24.50    2.20
  -6   0  14   27.10    2.60
  -6   0  14   26.40    2.20
  -5   0  14  216.08    5.50
   5   0 -14  210.28    5.70
  -4   0  14  134.69    4.00
   4   0 -14  129.39    4.20
   3   0 -14  178.78    4.90
  -3   0  14  184.58    4.70
   2   0 -14  106.99    3.70
  -2   0  14  113.39    3.40
  -1   0  14   19.90    1.80
   1   0 -14   19.40    1.80
   0   0  14   27.10    1.90
   0   0 -14   23.40    2.10
  -1   0 -14   23.00    1.90
   1   0  14   27.50    1.90
   2   0  14  133.79    3.80
  -2   0 -14  122.79    4.00
  -3   0 -14   34.80    2.60
   3   0  14   38.00    2.30
  -4   0 -14   -2.60    1.40
   4   0  14   -2.40    1.00
   5   0  14    3.20    1.20
  -5   0 -14    3.90    1.60
   6   0  14    1.20    1.30
  -6   0 -14   -0.10    1.80
  -6   0 -14    1.50    1.60
   7  -1 -14   40.50    3.20
  -7  -1  14   44.00    2.90
  -7  -1  14   45.30    3.30
  -7   1  14   44.10    3.10
   7   1 -14   46.90    3.20
  -6  -1  14    2.30    1.40
   6  -1 -14    2.90    1.70
  -6  -1  14    4.50    1.60
  -6   1  14    5.20    1.60
   6   1 -14    3.30    1.70
   5  -1 -14  103.79    3.90
  -5  -1  14  101.89    3.50
  -5   1  14  107.19    3.70
   5   1 -14  101.29    3.80
   4  -1 -14    9.90    1.70
  -4  -1  14    9.60    1.40
   4   1 -14   10.00    1.70
  -4   1  14    8.80    1.50
   3  -1 -14    2.50    1.40
  -3  -1  14    1.20    1.10
   3   1 -14    2.20    1.40
  -3   1  14    2.90    1.20
  -2  -1  14  103.09    3.10
   2  -1 -14   92.39    3.40
   2   1 -14   94.59    3.40
  -2   1  14   97.59    3.20
  -1  -1  14   14.10    1.40
   1  -1 -14   13.30    1.60
  -1   1  14   13.50    1.40
   1   1 -14   12.70    1.60
   0  -1  14    0.80    1.00
   0  -1 -14    1.50    1.30
   0   1 -14    0.40    1.20
   0   1  14    0.00    1.00
   1  -1  14    1.20    1.00
  -1  -1 -14   -0.60    1.20
   1   1  14    0.20    1.00
  -1   1 -14    0.40    1.30
  -2  -1 -14   -0.50    1.20
   2  -1  14    0.30    1.00
  -2   1 -14   -2.00    1.20
   2   1  14   -0.10    1.00
   3  -1  14    9.50    1.40
  -3  -1 -14    8.50    1.60
   3   1  14    5.70    1.30
  -3   1 -14    8.60    1.60
   4  -1  14   10.40    1.40
  -4  -1 -14   11.20    1.70
   4   1  14   13.20    1.60
  -4   1 -14   13.10    1.90
   5  -1  14    2.00    1.20
  -5  -1 -14    1.10    1.50
   5   1  14    0.30    1.20
  -5   1 -14    3.40    1.70
  -6  -1 -14   13.40    2.00
   6  -1  14   14.30    1.70
  -6  -1 -14   16.90    2.30
  -6   1 -14   13.50    2.00
   6   1  14   13.00    1.80
  -7  -2  14    8.30    2.10
  -7  -2  14    6.70    1.60
   7  -2 -14    6.80    1.90
  -7   2  14    8.20    1.80
   7   2 -14    8.10    2.00
  -6  -2  14    0.80    1.30
  -6  -2  14    1.60    1.60
   6  -2 -14    1.60    1.60
  -6   2  14    1.10    1.50
   6   2 -14    2.70    1.70
   5  -2 -14   22.70    2.10
  -5  -2  14   22.60    2.10
  -5   2  14   29.20    2.50
   5   2 -14   18.90    2.00
   4  -2 -14   43.20    2.80
  -4  -2  14   47.60    2.40
  -4   2  14   47.60    2.70
   4   2 -14   48.80    2.80
   3  -2 -14    1.20    1.30
  -3  -2  14    1.80    1.10
   3   2 -14    1.50    1.30
  -3   2  14    1.30    1.20
   2  -2 -14   27.60    2.30
  -2  -2  14   25.70    1.90
  -2   2  14   28.00    2.10
   2   2 -14   26.60    2.30
  -1  -2  14   69.09    2.50
   1  -2 -14   63.59    2.80
   1   2 -14   66.69    2.90
  -1   2  14   69.39    2.70
   0  -2  14   24.80    1.80
   0  -2 -14   19.70    1.70
   0   2  14   21.30    1.90
   0   2 -14   19.80    1.80
   1  -2  14    2.80    1.10
  -1  -2 -14    1.80    1.30
   1   2  14    0.90    1.00
  -1   2 -14    1.90    1.30
  -2  -2 -14    3.60    1.40
   2  -2  14    3.30    1.10
  -2   2 -14    5.00    1.40
   2   2  14    3.60    1.20
  -3  -2 -14    3.00    1.40
   3  -2  14    3.20    1.10
  -3   2 -14    3.80    1.50
   3   2  14    4.30    1.20
   4  -2  14    1.10    1.10
  -4  -2 -14    0.80    1.40
   4   2  14    0.80    1.20
  -4   2 -14   -2.90    1.40
  -5  -2 -14   12.50    1.90
  -5  -2 -14   15.60    2.20
   5  -2  14   11.60    1.50
  -5   2 -14   11.30    1.90
   5   2  14   12.90    1.70
  -6  -2 -14    6.60    2.00
   6  -2  14    4.50    1.30
  -6  -2 -14    5.20    1.70
   6   2  14    3.30    1.40
  -6   2 -14    9.30    1.90
  -7  -3  14    0.50    1.80
   7  -3 -14   -0.30    1.70
  -7   3  14    2.90    1.70
   7   3 -14    2.70    1.80
  -6  -3  14    1.80    1.30
  -6  -3  14    2.80    1.80
   6  -3 -14    1.10    1.60
   6   3 -14    1.30    1.60
  -6   3  14    0.70    1.60
   5  -3 -14   14.40    1.90
  -5  -3  14    8.10    1.90
  -5  -3  14   12.90    1.50
   5   3 -14   10.50    1.80
  -5   3  14   14.20    1.90
  -4  -3  14   28.30    1.90
   4  -3 -14   28.60    2.50
  -4   3  14   28.00    2.50
   4   3 -14   26.60    2.50
  -3  -3  14  148.69    3.80
   3  -3 -14  144.99    4.40
   3   3 -14  147.79    4.40
  -3   3  14  152.28    4.40
  -2  -3  14  179.48    4.20
   2  -3 -14  168.88    4.70
   2   3 -14  169.38    4.70
  -2   3  14  176.38    4.70
  -1  -3  14    6.30    1.00
   1  -3 -14    7.00    1.50
  -1   3  14    6.90    1.30
   1   3 -14    6.20    1.40
   0  -3 -14   -0.30    1.20
   0  -3  14    0.50    0.90
   0   3  14    0.50    1.10
   0   3 -14    1.80    1.30
   1  -3  14    5.10    1.00
  -1  -3 -14    5.00    1.40
   1   3  14    5.70    1.30
  -1   3 -14    3.60    1.40
   2  -3  14   15.40    1.30
  -2  -3 -14   17.20    1.70
  -2   3 -14   15.00    1.70
   2   3  14   15.50    1.60
  -3  -3 -14   11.90    1.60
   3  -3  14    9.10    1.20
   3   3  14   10.00    1.50
  -3   3 -14    8.00    1.70
  -4  -3 -14    6.70    1.60
   4  -3  14    3.50    1.20
   4   3  14    3.50    1.30
  -4   3 -14    4.30    1.60
  -5  -3 -14   -1.40    1.50
   5  -3  14   -0.90    1.00
  -5  -3 -14    0.30    1.40
   5   3  14    0.30    1.20
  -5   3 -14   -0.80    1.50
   6  -4 -14    2.30    1.60
  -6  -4  14    0.00    1.70
  -6   4  14    0.60    1.60
   6   4 -14    0.40    1.70
   5  -4 -14    1.50    1.40
  -5   4  14    0.70    1.50
   5   4 -14    0.30    1.50
   4  -4 -14    2.10    1.40
   4   4 -14   -0.60    1.40
  -4   4  14    0.10    1.40
   3  -4 -14   16.30    1.70
  -3   4  14   16.20    1.80
   3   4 -14   15.80    1.80
   2  -4 -14   45.00    2.60
   2   4 -14   46.30    2.60
  -2   4  14   46.00    2.60
   1  -4 -14    1.50    1.30
  -1   4  14    0.90    1.20
   1   4 -14    2.10    1.30
   0  -4 -14   -1.40    1.10
   0   4 -14   -1.00    1.20
   0   4  14   -1.50    1.10
  -1  -4 -14   -1.80    1.10
   1   4  14   -0.50    1.10
  -1   4 -14    2.00    1.30
  -2  -4 -14   28.20    2.30
   2   4  14   27.30    2.20
  -2   4 -14   27.80    2.40
  -3  -4 -14    6.20    1.40
  -3   4 -14    2.10    1.50
   3   4  14    5.40    1.30
  -4  -4 -14   16.60    1.80
  -4  -4 -14   16.30    2.00
   4   4  14   14.50    1.70
  -4   4 -14   19.30    2.00
  -5  -4 -14    2.40    1.40
  -5  -4 -14   -0.40    1.50
  -5  -4 -14   -0.40    1.30
  -5   4 -14   -0.30    1.50
   5   4  14    2.50    1.30
   5  -5 -14    0.60    1.40
  -5   5  14   -2.30    1.40
   4  -5 -14    8.70    1.60
  -4   5  14    6.90    1.60
   3  -5 -14    1.40    1.30
   3   5 -14    2.20    2.10
  -3   5  14    2.00    1.40
   2  -5 -14   -0.60    1.20
  -2   5  14   -1.80    1.20
   2   5 -14   -2.30    1.70
   1  -5 -14   13.40    1.50
   1   5 -14   11.50    2.00
  -1   5  14   11.80    1.70
   0  -5 -14   22.40    2.00
   0   5 -14   19.10    2.10
   0   5  14   19.90    1.90
  -1  -5 -14   25.60    2.10
  -1   5 -14   21.20    2.10
   1   5  14   16.80    1.70
  -2  -5 -14   50.99    2.60
  -2  -5 -14   54.39    3.10
  -2   5 -14   38.60    2.80
   2   5  14   44.90    2.60
  -3  -5 -14   -0.50    1.20
  -3  -5 -14    0.10    1.40
  -3  -5 -14   -0.10    1.30
   3   5  14   -0.50    1.20
  -3   5 -14   -0.10    1.50
  -4  -5 -14   -0.20    1.30
  -4  -5 -14    0.30    1.40
  -4  -5 -14   -1.80    1.30
  -4   5 -14   -2.70    1.40
   4   5  14   -0.40    1.20
   4  -6 -14    6.60    1.60
  -4   6  14    5.80    1.70
   3  -6 -14    7.60    1.60
  -3   6  14    3.90    1.50
   2  -6 -14    8.30    1.70
  -2   6  14    6.20    1.50
   1  -6 -14    8.80    1.80
  -1   6  14    4.20    1.30
   0  -6 -14   48.60    3.30
   0   6  14   45.40    2.70
  -1  -6 -14    6.90    1.70
   1   6  14    6.40    1.50
  -2  -6 -14   11.40    1.90
   2   6  14    9.20    1.50
  -3  -6 -14   -2.10    1.40
   3   6  14   -0.50    1.10
   2  -7 -14   19.00    2.20
  -2   7  14   15.20    2.30
   1  -7 -14   19.10    2.30
  -1   7  14   10.00    2.10
   0  -7 -14    2.90    1.70
   0   7  14    1.50    1.70
   7   0 -15    2.70    1.90
  -7   0  15    0.50    1.50
  -6   0  15    2.70    1.50
   6   0 -15    0.70    1.70
   5   0 -15    5.00    1.70
  -5   0  15    4.30    1.50
  -4   0  15    2.30    1.30
   4   0 -15    1.30    1.50
  -3   0  15    1.90    1.20
   3   0 -15    4.30    1.50
  -2   0  15   -0.50    1.10
   2   0 -15    0.10    1.30
   1   0 -15    2.40    1.40
  -1   0  15   -1.00    1.10
   0   0 -15   -1.80    1.20
   0   0  15   -1.00    1.00
  -1   0 -15    0.50    1.30
   1   0  15   -0.20    1.10
  -2   0 -15    0.90    1.40
   2   0  15   -2.10    1.00
   3   0  15    0.00    1.10
  -3   0 -15   -2.60    1.40
   4   0  15    0.50    1.20
  -4   0 -15   -1.20    1.50
   5   0  15   -0.60    1.20
  -5   0 -15   -3.20    1.50
  -6   0 -15    0.30    1.80
   6   0  15    0.00    1.30
  -7  -1  15    6.00    1.70
   7  -1 -15    2.10    1.90
  -7  -1  15    3.60    1.80
   7   1 -15    7.60    2.00
  -7   1  15    1.70    1.70
   6  -1 -15   47.60    3.30
  -6  -1  15   52.59    3.00
   6   1 -15   51.49    3.30
  -6   1  15   51.89    3.10
   5  -1 -15   12.50    1.90
  -5  -1  15   12.80    1.60
   5   1 -15    9.60    1.90
  -5   1  15   11.10    1.70
   4  -1 -15   58.59    3.10
  -4  -1  15   54.89    2.70
   4   1 -15   56.49    3.20
  -4   1  15   60.89    3.00
   3  -1 -15    4.20    1.50
  -3  -1  15    4.50    1.30
   3   1 -15    7.30    1.60
  -3   1  15    2.00    1.30
   2  -1 -15   12.70    1.70
  -2  -1  15   15.40    1.50
   2   1 -15   14.10    1.70
  -2   1  15   13.60    1.60
   1  -1 -15    0.50    1.30
  -1  -1  15    1.70    1.10
   1   1 -15    0.80    1.40
  -1   1  15   -0.30    1.10
   0  -1 -15    1.60    1.30
   0  -1  15    2.50    1.10
   0   1 -15    2.20    1.40
   0   1  15    1.00    1.10
  -1  -1 -15   10.20    1.60
   1  -1  15   10.50    1.40
   1   1  15   10.00    1.40
  -1   1 -15   10.90    1.70
  -2  -1 -15    3.50    1.50
   2  -1  15    1.30    1.10
   2   1  15    2.40    1.20
  -2   1 -15    0.70    1.40
   3  -1  15   47.00    2.50
  -3  -1 -15   41.20    2.90
  -3   1 -15   42.50    3.00
   3   1  15   45.80    2.60
  -4  -1 -15   -1.40    1.40
   4  -1  15    2.40    1.20
  -4   1 -15    0.40    1.60
   4   1  15    2.50    1.30
  -5  -1 -15   -0.10    1.50
   5  -1  15   -0.10    1.20
  -5   1 -15    1.50    1.60
   5   1  15   -0.50    1.20
   6  -2 -15   51.59    3.30
  -6  -2  15   53.79    2.80
  -6   2  15   58.79    3.20
   6   2 -15   55.39    3.30
   5  -2 -15   66.39    3.40
  -5  -2  15   72.99    3.00
   5   2 -15   69.89    3.50
  -5   2  15   73.49    3.40
   4  -2 -15    9.50    1.80
  -4  -2  15   10.10    1.40
   4   2 -15    9.50    1.80
  -4   2  15   10.70    1.60
   3  -2 -15   -0.20    1.40
  -3  -2  15    2.00    1.10
  -3   2  15    1.70    1.30
   3   2 -15    2.60    1.50
   2  -2 -15    0.50    1.40
  -2  -2  15   -0.20    1.00
  -2   2  15    1.00    1.30
   2   2 -15    0.90    1.40
   1  -2 -15    1.30    1.30
  -1  -2  15    2.70    1.10
  -1   2  15    3.40    1.20
   1   2 -15    4.20    1.40
   0  -2  15   10.00    1.30
   0  -2 -15   10.00    1.60
   0   2 -15   10.60    1.60
   0   2  15   10.10    1.40
   1  -2  15    9.90    1.30
  -1  -2 -15    9.60    1.60
   1   2  15    8.90    1.40
  -1   2 -15    8.90    1.60
  -2  -2 -15  106.19    3.80
   2  -2  15  111.79    3.40
   2   2  15  110.09    3.60
  -2   2 -15  104.39    3.80
  -3  -2 -15   -2.50    1.40
   3  -2  15    0.70    1.10
  -3   2 -15   -1.10    1.50
   3   2  15    1.00    1.20
   4  -2  15   69.49    2.90
  -4  -2 -15   69.39    3.40
  -4   2 -15   67.09    3.50
   4   2  15   62.19    3.00
   5  -2  15    1.70    1.30
  -5  -2 -15    4.20    1.70
  -5  -2 -15    2.70    1.80
   5   2  15    1.10    1.30
  -5   2 -15    4.60    1.70
  -6  -3  15   22.70    2.70
  -6  -3  15   15.80    2.30
   6  -3 -15   21.80    2.20
   6   3 -15   23.50    2.40
  -6   3  15   18.90    2.20
  -5  -3  15    4.90    1.30
   5  -3 -15    5.40    1.70
   5   3 -15    3.30    1.70
  -5   3  15    4.10    1.60
  -4  -3  15    0.80    1.10
   4  -3 -15   -1.70    1.40
  -4   3  15   -1.20    1.40
   4   3 -15   -2.70    1.40
   3  -3 -15   23.70    2.00
  -3  -3  15   25.40    1.90
  -3   3  15   20.90    2.00
   3   3 -15   20.10    2.00
   2  -3 -15   90.99    3.50
  -2  -3  15  100.09    3.00
   2   3 -15   92.09    3.50
  -2   3  15   92.99    3.50
   1  -3 -15    3.50    1.40
  -1  -3  15    2.20    1.00
   1   3 -15    2.10    1.40
  -1   3  15    4.60    1.30
   0  -3 -15   11.90    1.60
   0  -3  15   13.60    1.30
   0   3  15   12.80    1.60
   0   3 -15   13.20    1.70
   1  -3  15    0.70    1.00
  -1  -3 -15    3.70    1.40
   1   3  15    3.10    1.20
  -1   3 -15   -0.60    1.30
  -2  -3 -15    1.30    1.30
   2  -3  15    0.90    1.00
   2   3  15   -1.90    1.10
  -2   3 -15   -1.40    1.30
  -3  -3 -15    0.00    1.40
   3  -3  15    0.40    1.00
   3   3  15   -0.20    1.20
  -3   3 -15   -0.60    1.50
   4  -3  15    0.50    1.10
  -4  -3 -15    2.40    1.50
   4   3  15    0.00    1.30
  -4   3 -15    0.20    1.50
  -5  -3 -15   14.60    2.20
   5  -3  15   15.70    1.80
  -5  -3 -15   12.90    1.90
   5   3  15   13.80    1.80
  -5   3 -15   15.90    2.10
   5  -4 -15   22.40    2.10
  -5   4  15   20.10    2.10
   5   4 -15   17.90    2.20
   4  -4 -15   84.99    3.50
   4   4 -15   79.19    3.60
  -4   4  15   86.59    3.60
   3  -4 -15    4.30    1.50
   3   4 -15    2.60    1.50
  -3   4  15    1.20    1.30
   2  -4 -15    3.00    1.40
   2   4 -15    1.70    1.40
  -2   4  15    2.30    1.30
   1  -4 -15   -1.70    1.30
   1   4 -15   -3.80    1.30
  -1   4  15    0.50    1.20
   0  -4 -15   29.70    2.40
   0   4 -15   31.30    2.50
   0   4  15   27.60    2.30
  -1  -4 -15    3.30    1.40
   1   4  15    3.60    1.30
  -1   4 -15    1.90    1.40
  -2  -4 -15   24.80    2.00
  -2   4 -15   20.10    2.00
   2   4  15   18.80    1.90
  -3  -4 -15   -2.70    1.20
  -3   4 -15   -2.40    1.40
   3   4  15    1.40    1.30
  -4  -4 -15    0.20    1.50
  -4  -4 -15   -0.60    1.30
   4   4  15   -0.20    1.30
  -4   4 -15    4.20    1.70
   4  -5 -15    2.60    1.40
  -4   5  15    1.70    1.50
   3  -5 -15    7.70    1.50
  -3   5  15    9.30    1.70
   2  -5 -15    4.30    1.40
  -2   5  15    1.40    1.30
   1  -5 -15    2.50    1.30
  -1   5  15    2.10    1.40
   0  -5 -15    8.10    1.40
   0   5  15    7.30    1.50
  -1  -5 -15    1.90    1.30
   1   5  15    3.20    1.30
  -2  -5 -15   26.90    2.30
  -2   5 -15   16.20    2.80
   2   5  15   16.50    1.70
  -3  -5 -15   10.90    1.60
  -3  -5 -15    8.50    2.00
  -3  -5 -15   10.80    1.90
   3   5  15    8.30    1.50
  -3   5 -15   11.40    2.80
  -3   6  15    4.80    1.60
  -2   6  15    1.70    1.40
  -1   6  15    2.70    1.30
   0  -6 -15   12.50    2.10
   0   6  15    9.60    1.50
  -1  -6 -15    5.50    1.80
   1   6  15    4.20    1.40
  -2  -6 -15   20.30    2.40
   2   6  15   15.20    1.80
  -6   0  16   56.29    3.20
   6   0 -16   48.20    3.40
  -5   0  16   30.80    2.60
   5   0 -16   25.60    2.40
  -4   0  16   80.29    3.30
   4   0 -16   76.29    3.60
   3   0 -16    1.50    1.50
  -3   0  16   -0.10    1.30
   2   0 -16   17.80    2.00
  -2   0  16   23.60    2.10
   1   0 -16    0.50    1.40
  -1   0  16    2.50    1.20
   0   0 -16   19.50    2.00
   0   0  16   22.80    2.00
  -1   0 -16   90.39    3.70
   1   0  16   97.49    3.30
   2   0  16    3.30    1.30
  -2   0 -16    2.30    1.50
  -3   0 -16    9.00    1.80
   3   0  16   11.30    1.60
   4   0  16    3.60    1.30
  -4   0 -16    0.80    1.60
  -5   0 -16    4.20    1.80
   5   0  16    4.80    1.40
   6  -1 -16    3.40    1.80
  -6  -1  16    4.40    1.60
   6   1 -16    5.00    1.90
  -6   1  16    6.40    1.70
  -5  -1  16    3.50    1.50
   5  -1 -16    2.30    1.70
   5   1 -16    5.40    1.80
  -5   1  16    5.30    1.60
  -4  -1  16    3.30    1.40
   4  -1 -16    2.70    1.60
   4   1 -16    5.20    1.70
  -4   1  16    3.50    1.50
   3  -1 -16   18.60    2.00
  -3  -1  16   18.40    1.70
  -3   1  16   20.50    1.90
   3   1 -16   18.70    2.10
  -2  -1  16    0.00    1.20
   2  -1 -16   -0.70    1.40
  -2   1  16    1.20    1.20
   2   1 -16   -0.30    1.40
   1  -1 -16   -0.20    1.40
  -1  -1  16    3.30    1.20
  -1   1  16    1.30    1.20
   1   1 -16    0.90    1.50
   0  -1 -16   45.30    2.90
   0  -1  16   54.89    2.50
   0   1 -16   51.79    3.00
   0   1  16   49.20    2.60
  -1  -1 -16    1.80    1.50
   1  -1  16    3.30    1.20
  -1   1 -16    1.80    1.50
   1   1  16    3.00    1.30
   2  -1  16    3.20    1.30
  -2  -1 -16    1.50    1.50
   2   1  16    2.20    1.30
  -2   1 -16    3.30    1.60
  -3  -1 -16    0.90    1.50
   3  -1  16    1.60    1.20
   3   1  16   -0.20    1.20
  -3   1 -16   -0.30    1.60
   4  -1  16    1.70    1.20
  -4  -1 -16    1.50    1.60
   4   1  16    1.50    1.30
  -4   1 -16    1.50    1.70
   5  -1  16   62.99    3.00
  -5  -1 -16   65.29    3.60
  -5   1 -16   63.79    3.70
   5   1  16   65.59    3.20
   6  -2 -16    4.80    1.90
  -6  -2  16    7.60    1.60
  -6   2  16    6.00    1.80
   6   2 -16    6.60    2.00
  -5  -2  16    1.30    1.30
   5  -2 -16    2.30    1.70
   5   2 -16    3.40    1.80
  -5   2  16    2.50    1.60
   4  -2 -16    0.30    1.50
  -4  -2  16    2.80    1.30
  -4   2  16   -1.80    1.30
   4   2 -16    2.80    1.70
   3  -2 -16    2.30    1.60
  -3  -2  16    1.80    1.20
   3   2 -16    2.30    1.60
  -3   2  16    1.00    1.40
  -2  -2  16   16.50    1.60
   2  -2 -16   15.20    1.90
  -2   2  16   16.40    1.80
   2   2 -16   15.00    1.90
   1  -2 -16    1.10    1.50
  -1  -2  16    0.60    1.10
   1   2 -16    0.10    1.40
  -1   2  16    1.30    1.30
   0  -2  16    2.20    1.10
   0  -2 -16    1.90    1.50
   0   2 -16    2.30    1.50
   0   2  16    4.40    1.40
  -1  -2 -16    8.50    1.70
   1  -2  16    8.30    1.30
   1   2  16    9.60    1.50
  -1   2 -16    8.80    1.70
   2  -2  16    2.30    1.20
  -2  -2 -16    6.30    1.60
   2   2  16    4.40    1.40
  -2   2 -16    3.20    1.60
   3  -2  16   32.80    2.30
  -3  -2 -16   32.00    2.80
  -3   2 -16   34.10    3.00
   3   2  16   36.00    2.60
   4  -2  16   10.40    1.50
  -4  -2 -16   14.90    2.00
  -4   2 -16   15.10    2.10
   4   2  16   13.40    1.70
   5  -3 -16    0.40    1.60
  -5  -3  16   -0.10    1.80
   5   3 -16   -1.70    1.60
  -5   3  16    1.70    1.60
   4  -3 -16    1.30    1.60
  -4  -3  16    0.20    1.20
  -4   3  16   -1.90    1.40
   4   3 -16   -0.50    1.60
  -3  -3  16    1.30    1.10
   3  -3 -16    0.60    1.50
   3   3 -16   -1.30    1.50
  -3   3  16    1.70    1.40
  -2  -3  16    2.10    1.10
   2  -3 -16   -0.70    1.40
  -2   3  16    0.80    1.30
   2   3 -16    0.50    1.50
  -1  -3  16    7.10    1.20
   1  -3 -16    8.70    1.60
  -1   3  16    7.20    1.50
   1   3 -16    7.70    1.70
   0  -3  16  101.39    3.10
   0  -3 -16   94.69    3.70
   0   3 -16   92.29    3.70
   0   3  16   97.59    3.60
   1  -3  16   -0.40    1.00
  -1  -3 -16    0.10    1.40
  -1   3 -16   -0.20    1.50
   1   3  16    0.40    1.20
   2  -3  16   47.90    2.40
  -2  -3 -16   47.90    2.90
  -2   3 -16   38.70    2.90
   2   3  16   44.30    2.70
  -3  -3 -16    5.30    1.60
   3  -3  16    1.90    1.10
   3   3  16    2.90    1.40
  -3   3 -16    2.30    1.60
   4  -3  16    6.80    2.10
  -4  -3 -16    6.40    1.70
   4   3  16    7.80    1.60
  -4   3 -16    8.40    1.90
   5  -4 -16   54.79    3.30
   5   4 -16   44.20    3.20
  -5   4  16   52.59    3.20
   4  -4 -16   39.50    2.90
   4   4 -16   38.10    3.00
  -4   4  16   42.40    3.00
   3  -4 -16    5.70    1.60
  -3   4  16    2.20    1.50
   3   4 -16    2.50    1.60
   2  -4 -16    2.50    1.50
   2   4 -16   -1.40    1.50
  -2   4  16   -1.20    1.30
   1  -4 -16    2.40    1.40
   1   4 -16    1.80    1.50
  -1   4  16    1.10    1.40
   0  -4 -16    3.50    1.50
   0   4 -16    0.10    1.40
   0   4  16    1.60    1.30
  -1  -4 -16    8.70    1.60
   1   4  16    6.00    1.50
  -1   4 -16    7.70    1.70
  -2  -4 -16    0.30    1.40
   2   4  16    1.00    1.30
  -2   4 -16   -0.20    1.50
  -3  -4 -16   28.60    2.60
   3   4  16   28.20    2.50
  -3   4 -16   24.90    2.30
   3  -5 -16    3.20    1.50
  -3   5  16    2.90    1.50
   2  -5 -16   -0.10    1.30
  -2   5  16    1.80    1.50
   1  -5 -16    4.30    1.40
  -1   5  16    2.90    1.50
   0  -5 -16    2.00    1.30
   0   5  16    3.40    1.40
  -1  -5 -16    2.30    1.40
   1   5  16    1.30    1.40
  -2  -5 -16   -0.30    1.30
   2   5  16    0.30    1.20
   5   0 -17    0.40    1.70
  -5   0  17   -0.50    1.40
   4   0 -17   -1.50    1.50
  -4   0  17   -0.20    1.40
  -3   0  17    1.20    1.30
   3   0 -17    0.60    1.60
  -2   0  17   -0.80    1.20
   2   0 -17    1.50    1.60
   1   0 -17    1.70    1.60
  -1   0  17    0.10    1.20
   0   0  17   -0.60    1.20
   0   0 -17   -0.70    1.50
  -1   0 -17    0.70    1.50
   1   0  17    0.00    1.20
  -2   0 -17   -0.90    1.50
   2   0  17   -0.60    1.30
  -3   0 -17    1.00    1.60
   3   0  17    0.70    1.20
  -4   0 -17   -1.40    1.70
   4   0  17    1.00    1.30
  -5  -1  17    2.30    1.50
   5  -1 -17    2.60    1.80
  -5   1  17    0.60    1.50
   5   1 -17    3.50    1.90
  -4  -1  17   11.90    1.60
   4  -1 -17   11.60    1.90
   4   1 -17    9.50    1.90
  -4   1  17   12.30    1.80
  -3  -1  17    0.50    1.30
   3  -1 -17    1.10    1.60
   3   1 -17   -0.30    1.60
  -3   1  17   -0.30    1.30
  -2  -1  17    9.40    1.50
   2  -1 -17    4.60    1.60
   2   1 -17    7.70    1.80
  -2   1  17    6.20    1.50
  -1  -1  17   40.50    2.40
   1  -1 -17   36.60    2.90
   1   1 -17   38.00    2.90
  -1   1  17   37.50    2.50
   0  -1  17    3.90    1.30
   0  -1 -17    2.30    1.50
   0   1  17    3.60    1.40
   0   1 -17    5.00    1.70
   1  -1  17    4.50    1.30
  -1  -1 -17    4.50    1.60
   1   1  17    3.80    1.30
  -1   1 -17    3.30    1.70
   2  -1  17   27.80    2.30
  -2  -1 -17   22.90    2.20
   2   1  17   31.60    2.40
  -2   1 -17   27.50    2.50
  -3  -1 -17    0.30    1.60
   3  -1  17    1.70    1.20
  -3   1 -17    0.00    1.70
   3   1  17    0.50    1.30
   4  -1  17    0.30    1.30
  -4  -1 -17    2.10    1.70
  -4   1 -17    3.00    1.80
   4   1  17    0.10    1.30
  -5  -2  17    0.80    1.30
   5  -2 -17    0.20    1.80
  -5   2  17    1.00    1.60
   5   2 -17    2.20    1.80
  -4  -2  17   11.60    1.60
   4  -2 -17   10.90    1.90
   4   2 -17   12.40    2.00
  -4   2  17   11.50    1.80
  -3  -2  17    3.30    1.30
   3  -2 -17    5.50    1.70
   3   2 -17    1.70    1.60
  -3   2  17    3.10    1.50
   2  -2 -17   30.90    2.80
  -2  -2  17   38.40    2.40
   2   2 -17   32.10    2.80
  -2   2  17   39.00    2.70
   1  -2 -17   -1.00    1.40
  -1  -2  17    0.20    1.10
  -1   2  17   -0.60    1.30
   1   2 -17   -0.30    1.50
   0  -2 -17    2.10    1.60
   0  -2  17    2.80    1.20
   0   2  17    2.40    1.40
   0   2 -17    3.50    1.60
   1  -2  17    1.40    1.20
  -1  -2 -17    3.30    1.60
  -1   2 -17    3.50    1.70
   1   2  17    1.80    1.30
  -2  -2 -17   19.00    2.20
   2  -2  17   24.70    2.20
  -2   2 -17   20.80    2.30
   2   2  17   17.20    1.90
  -3  -2 -17   17.60    2.10
   3  -2  17    9.80    1.40
  -3   2 -17   12.80    2.10
   3   2  17   13.00    1.70
  -4  -2 -17   84.99    4.00
   4  -2  17   87.39    3.40
   4   2  17   81.69    4.00
  -4   2 -17   89.19    4.10
   4  -3 -17    9.80    1.90
   4   3 -17    5.20    1.80
  -4   3  17    6.40    1.70
   3  -3 -17   -1.00    1.50
  -3  -3  17   -0.30    1.60
  -3   3  17   -2.10    1.40
   3   3 -17   -0.90    1.60
   2  -3 -17    2.20    1.60
  -2  -3  17    2.40    1.20
  -2   3  17    2.60    1.40
   2   3 -17    1.90    1.60
   1  -3 -17    4.30    1.60
  -1  -3  17    4.30    1.20
   1   3 -17    3.40    1.60
  -1   3  17    3.80    1.50
   0  -3  17    3.60    1.20
   0  -3 -17    4.80    1.60
   0   3 -17    2.80    1.60
   0   3  17    1.70    1.40
  -1  -3 -17   32.30    2.80
   1  -3  17   30.40    2.20
   1   3  17   28.00    2.50
  -1   3 -17   22.70    2.20
   2  -3  17   60.19    2.90
  -2  -3 -17   56.99    3.20
  -2   3 -17   55.39    3.40
   2   3  17   56.59    3.00
  -3  -3 -17   19.20    2.10
   3   3  17   14.90    1.80
  -3   3 -17   13.50    2.10
   3  -4 -17    2.00    1.60
   3   4 -17   -2.00    1.50
  -3   4  17   -1.40    1.40
   2  -4 -17    1.50    1.50
   2   4 -17   -0.10    1.60
  -2   4  17   -0.20    1.40
   1  -4 -17    3.20    1.50
  -1   4  17    1.20    1.40
   1   4 -17    2.20    1.60
   0  -4 -17   12.70    1.80
   0   4 -17   13.60    2.00
   0   4  17   13.60    1.90
  -1  -4 -17   13.30    1.80
   1   4  17    8.70    1.50
  -1   4 -17   14.10    1.90
  -2  -4 -17    3.60    1.60
   2   4  17    3.50    1.40
  -2   4 -17    1.90    1.70
   1  -5 -17   -0.90    1.40
  -1   5  17    1.30    1.50
   0  -5 -17   38.50    2.70
   0   5  17   32.20    2.70
  -4   0  18    0.10    1.40
   4   0 -18    1.20    1.80
   3   0 -18   20.10    2.20
  -3   0  18   24.30    2.10
   2   0 -18    1.20    1.60
  -2   0  18    0.10    1.40
   1   0 -18   22.90    2.30
  -1   0  18   36.30    2.50
   0   0  18   31.20    2.40
   0   0 -18   27.60    2.50
   1   0  18    5.50    1.40
  -1   0 -18    3.10    1.70
   2   0  18    2.00    1.40
  -2   0 -18    0.50    1.70
   3   0  18   79.49    3.40
  -3   0 -18   71.99    3.80
  -4  -1  18    0.60    1.40
   4  -1 -18   -1.00    1.60
   4   1 -18    2.80    1.80
  -4   1  18   -0.60    1.50
   3  -1 -18    1.20    1.60
  -3  -1  18   -1.70    1.30
  -3   1  18    2.60    1.50
   3   1 -18    2.60    1.70
   2  -1 -18   11.50    2.00
  -2  -1  18   12.40    1.60
   2   1 -18    9.70    1.90
  -2   1  18    9.80    1.70
   1  -1 -18    1.20    1.60
  -1  -1  18    2.10    1.30
   1   1 -18   -1.80    1.50
  -1   1  18    2.30    1.40
   0  -1  18   13.10    1.60
   0  -1 -18   15.60    2.00
   0   1  18   15.40    1.80
   0   1 -18   16.50    2.10
  -1  -1 -18   16.60    2.00
   1  -1  18   18.70    1.80
  -1   1 -18   21.10    2.30
   1   1  18   16.90    1.80
  -2  -1 -18    0.20    1.60
   2  -1  18   -2.10    1.20
  -2   1 -18    0.50    1.70
   2   1  18    0.60    1.30
  -3  -1 -18    4.80    1.80
   3  -1  18    3.20    1.40
  -3   1 -18    5.40    2.00
   3   1  18    4.90    1.50
  -4  -2  18    2.50    1.40
   4  -2 -18    0.80    1.80
  -4   2  18    4.00    1.70
   4   2 -18   -1.50    1.70
  -3  -2  18   11.70    1.60
   3  -2 -18   10.40    1.90
  -3   2  18    9.50    1.80
   3   2 -18   10.20    2.00
  -2  -2  18    0.70    1.20
   2  -2 -18   -0.60    1.60
   2   2 -18   -1.20    1.60
  -2   2  18   -0.90    1.40
  -1  -2  18    2.50    1.20
   1  -2 -18   -0.70    1.50
  -1   2  18    2.20    1.50
   1   2 -18   -2.10    1.50
   0  -2 -18    0.40    1.60
   0  -2  18    3.40    1.30
   0   2  18    1.40    1.40
   0   2 -18    1.60    1.70
  -1  -2 -18    2.70    1.70
   1  -2  18    2.30    1.30
  -1   2 -18    1.30    1.70
   1   2  18    5.10    1.50
  -2  -2 -18    0.40    1.70
   2  -2  18    0.00    1.20
  -2   2 -18   -0.50    1.80
   2   2  18    1.90    1.40
   3  -3 -18    0.70    1.70
   3   3 -18   -0.10    1.70
  -3   3  18   -0.80    1.50
   2  -3 -18   12.90    2.00
   2   3 -18   16.00    2.10
  -2   3  18    9.80    1.80
   1  -3 -18    1.90    1.60
  -1   3  18   -2.10    1.30
   1   3 -18   -1.60    1.60
   0  -3 -18    9.90    1.90
   0   3 -18   12.90    2.00
   0   3  18   12.70    1.80
  -1  -3 -18   15.30    2.00
  -1   3 -18   17.50    2.10
   1   3  18   15.70    1.80
  -2  -3 -18    0.60    1.60
  -2   3 -18    1.60    1.80
   2   3  18    3.70    1.60
   1  -4 -18   60.89    3.30
  -1   4  18   50.09    3.10
   1   4 -18   48.30    3.30
   0  -4 -18   42.30    3.00
   0   4  18   38.10    2.80
   0   4 -18   27.60    2.40
  -3   0  19    0.70    1.50
   3   0 -19   -1.30    1.70
  -2   0  19    1.80    1.40
   2   0 -19   -0.60    1.70
  -1   0  19    3.20    1.50
   1   0 -19    0.20    1.70
   0   0 -19    1.00    1.70
   0   0  19   -0.90    1.20
   1   0  19   -0.50    1.30
  -1   0 -19   -2.90    1.60
   3  -1 -19   11.10    2.10
  -3  -1  19    7.80    1.70
  -3   1  19    7.40    1.70
   3   1 -19   12.20    2.30
  -2  -1  19   -0.20    1.40
   2  -1 -19    0.60    1.80
   2   1 -19    4.60    1.80
  -2   1  19    2.40    1.50
  -1  -1  19   -0.10    1.30
   1  -1 -19    3.70    1.80
   1   1 -19   -0.70    1.70
  -1   1  19    1.10    1.50
   0  -1  19    8.80    1.60
   0  -1 -19    5.90    1.90
   0   1  19    8.80    1.60
   0   1 -19    5.60    1.90
   1  -1  19   10.60    1.70
  -1  -1 -19   10.10    2.00
   1   1  19   14.70    1.80
  -1   1 -19   11.30    2.10
   2  -2 -19    0.60    1.80
  -2  -2  19    4.70    1.40
  -2   2  19    1.40    1.60
   2   2 -19    1.20    1.80
   1  -2 -19    0.70    1.80
  -1  -2  19    3.00    1.40
   1   2 -19   -0.20    1.80
  -1   2  19    2.30    1.60
   0  -2  19   14.80    1.70
   0  -2 -19   17.30    2.30
   0   2 -19   12.80    2.20
   0   2  19   18.70    2.00
  -1  -2 -19   15.80    2.20
   1  -2  19   16.30    1.70
   1   2  19   19.60    3.00
  -1   2 -19   16.40    2.30
   0   0   0    0.00    0.00
_computing_structure_solution     'SHELXT 2014/5 (Sheldrick, 2014)'
;
_shelx_hkl_checksum     33922
_shelx_res_file
;
TITL mo_Vanessa_FURG_BM06_0m_a.res in P2(1)/c
    shelx.res
    created by SHELXL-2016/6 at 21:49:37 on 18-May-2017
CELL  0.71073   7.3036   7.2045  14.0088   90.000   94.736   90.000
ZERR    4.000   0.0010   0.0010   0.0021    0.000    0.004    0.000
LATT 1
SYMM -X, 1/2+Y, 1/2-Z
SFAC C  H  F  N  O
UNIT 32  20  4  8  8
L.S. 25
ACTA
BOND $H
CONF
FMAP 2
PLAN 20
EQIV $1 -x+1, -y+2, -z+1
EQIV $2 -x+1, y-1/2, -z+3/2
HTAB N1 O1_$1
HTAB O2 N2_$2
HTAB O2 O1_$2
MPLA C1 C2 C3 C4 C5 C6 C7 C8 F1 N1 N2 O1 O2
SIZE 0.06 0.32 0.34
TEMP -73
WGHT    0.042800    0.374100
FVAR       0.76941
C1    1    0.400955    0.781844    0.566632    11.00000    0.02665    0.02608 =
         0.02102   -0.00020    0.00046    0.00265
C2    1    0.344486    0.592664    0.597817    11.00000    0.02193    0.02536 =
         0.02011   -0.00077    0.00081    0.00317
C3    1    0.258302    0.499614    0.513029    11.00000    0.01896    0.02678 =
         0.01972   -0.00201    0.00073    0.00340
C4    1    0.181377    0.325038    0.496977    11.00000    0.02408    0.02966 =
         0.02492   -0.00155    0.00132    0.00134
AFIX  43
H1    2    0.176175    0.236360    0.546869    11.00000   -1.20000
AFIX   0
C5    1    0.112438    0.287870    0.403487    11.00000    0.02610    0.03072 =
         0.03179   -0.00860   -0.00063   -0.00148
C6    1    0.117421    0.411640    0.328537    11.00000    0.02624    0.04181 =
         0.02297   -0.00770   -0.00299    0.00196
AFIX  43
H2    2    0.068596    0.377653    0.266022    11.00000   -1.20000
AFIX   0
C7    1    0.194494    0.586677    0.345156    11.00000    0.02478    0.03752 =
         0.02017    0.00051   -0.00130    0.00308
AFIX  43
H3    2    0.199749    0.674448    0.294847    11.00000   -1.20000
AFIX   0
C8    1    0.263062    0.627794    0.437681    11.00000    0.01972    0.02802 =
         0.02032   -0.00079    0.00057    0.00369
F1    3    0.036071    0.117390    0.384908    11.00000    0.05452    0.03983 =
         0.04160   -0.00973   -0.00628   -0.01432
N1    4    0.347304    0.793754    0.471538    11.00000    0.03098    0.02620 =
         0.02039    0.00323   -0.00231   -0.00055
N2    4    0.390840    0.546524    0.685134    11.00000    0.02925    0.02791 =
         0.02140    0.00183    0.00098    0.00056
O1    5    0.484492    0.900640    0.616147    11.00000    0.04544    0.02787 =
         0.02297   -0.00142   -0.00252   -0.00518
O2    5    0.347918    0.365925    0.703376    11.00000    0.04342    0.03143 =
         0.02632    0.00693   -0.00294   -0.00622
H4    2    0.384066    0.888591    0.435055    11.00000    0.04637
H5    2    0.408830    0.351894    0.768374    11.00000    0.07289
HKLF 4
REM  mo_Vanessa_FURG_BM06_0m_a.res in P2(1)/c
REM R1 =  0.0404 for    1687 Fo > 4sig(Fo)  and  0.0567 for all    2142 data
REM    126 parameters refined using      0 restraints
END
WGHT      0.0428      0.3748
REM Highest difference peak  0.296,  deepest hole -0.209,  1-sigma level  0.047
Q1    1   0.3566  0.6873  0.5856  11.00000  0.05    0.30
Q2    1   0.2455  0.5641  0.4741  11.00000  0.05    0.29
Q3    1   0.2813  0.5474  0.5598  11.00000  0.05    0.29
Q4    1   0.1640  0.3089  0.4472  11.00000  0.05    0.25
Q5    1   0.1248  0.3271  0.4540  11.00000  0.05    0.24
Q6    1   0.3935  0.7798  0.5156  11.00000  0.05    0.23
Q7    1   0.1609  0.3381  0.3611  11.00000  0.05    0.23
Q8    1   0.1095  0.5200  0.3450  11.00000  0.05    0.22
Q9    1   0.1916  0.6255  0.3963  11.00000  0.05    0.22
Q10   1   0.2526  0.5834  0.3890  11.00000  0.05    0.21
Q11   1   0.4822  1.0022  0.5759  11.00000  0.05    0.19
Q12   1   0.3179  0.7054  0.4480  11.00000  0.05    0.19
Q13   1   0.2113  0.4846  0.3372  11.00000  0.05    0.19
Q14   1   0.0182  0.0482  0.4366  11.00000  0.05    0.18
Q15   1   0.3141  0.6002  0.6372  11.00000  0.05    0.18
Q16   1   0.2585  0.4066  0.5001  11.00000  0.05    0.17
Q17   1   0.1815  0.4235  0.5210  11.00000  0.05    0.16
Q18   1   0.0836  0.3665  0.3675  11.00000  0.05    0.16
Q19   1   0.3847  0.2766  0.6472  11.00000  0.05    0.15
Q20   1   0.1958  0.1870  0.5833  11.00000  0.05    0.15
;
_shelx_res_checksum     52939
_iucr_refine_instructions_details
;
TITL 5-Fluoroisatin-3-oxime in P2(1)/c
    shelx.res
    created by SHELXL-2016/6 at 21:49:37 on 18-May-2017
CELL  0.71073   7.3036   7.2045  14.0088   90.000   94.736   90.000
ZERR    4.000   0.0010   0.0010   0.0021    0.000    0.004    0.000
LATT 1
SYMM -X, 1/2+Y, 1/2-Z
SFAC C  H  F  N  O
UNIT 32  20  4  8  8
L.S. 25
ACTA
BOND $H
CONF
FMAP 2
PLAN 20
EQIV $1 -x+1, -y+2, -z+1
EQIV $2 -x+1, y-1/2, -z+3/2
HTAB N1 O1_$1
HTAB O2 N2_$2
HTAB O2 O1_$2
MPLA C1 C2 C3 C4 C5 C6 C7 C8 F1 N1 N2 O1 O2
SIZE 0.06 0.32 0.34
TEMP -73
WGHT    0.042800    0.374100
FVAR       0.76941
C1    1    0.400955    0.781844    0.566632    11.00000    0.02665    0.02608 =
         0.02102   -0.00020    0.00046    0.00265
C2    1    0.344486    0.592664    0.597817    11.00000    0.02193    0.02536 =
         0.02011   -0.00077    0.00081    0.00317
C3    1    0.258302    0.499614    0.513029    11.00000    0.01896    0.02678 =
         0.01972   -0.00201    0.00073    0.00340
C4    1    0.181377    0.325038    0.496977    11.00000    0.02408    0.02966 =
         0.02492   -0.00155    0.00132    0.00134
AFIX  43
H1    2    0.176175    0.236360    0.546869    11.00000   -1.20000
AFIX   0
C5    1    0.112438    0.287870    0.403487    11.00000    0.02610    0.03072 =
         0.03179   -0.00860   -0.00063   -0.00148
C6    1    0.117421    0.411640    0.328537    11.00000    0.02624    0.04181 =
         0.02297   -0.00770   -0.00299    0.00196
AFIX  43
H2    2    0.068596    0.377653    0.266022    11.00000   -1.20000
AFIX   0
C7    1    0.194494    0.586677    0.345156    11.00000    0.02478    0.03752 =
         0.02017    0.00051   -0.00130    0.00308
AFIX  43
H3    2    0.199749    0.674448    0.294847    11.00000   -1.20000
AFIX   0
C8    1    0.263062    0.627794    0.437681    11.00000    0.01972    0.02802 =
         0.02032   -0.00079    0.00057    0.00369
F1    3    0.036071    0.117390    0.384908    11.00000    0.05452    0.03983 =
         0.04160   -0.00973   -0.00628   -0.01432
N1    4    0.347304    0.793754    0.471538    11.00000    0.03098    0.02620 =
         0.02039    0.00323   -0.00231   -0.00055
N2    4    0.390840    0.546524    0.685134    11.00000    0.02925    0.02791 =
         0.02140    0.00183    0.00098    0.00056
O1    5    0.484492    0.900640    0.616147    11.00000    0.04544    0.02787 =
         0.02297   -0.00142   -0.00252   -0.00518
O2    5    0.347918    0.365925    0.703376    11.00000    0.04342    0.03143 =
         0.02632    0.00693   -0.00294   -0.00622
H4    2    0.384066    0.888591    0.435055    11.00000    0.04637
H5    2    0.408830    0.351894    0.768374    11.00000    0.07289
HKLF 4
REM  mo_Vanessa_FURG_BM06_0m_a.res in P2(1)/c
REM R1 =  0.0404 for    1687 Fo > 4sig(Fo)  and  0.0567 for all    2142 data
REM    126 parameters refined using      0 restraints
END
WGHT      0.0428      0.3748
REM Highest difference peak  0.296,  deepest hole -0.209,  1-sigma level  0.047
Q1    1   0.3566  0.6873  0.5856  11.00000  0.05    0.30
Q2    1   0.2455  0.5641  0.4741  11.00000  0.05    0.29
Q3    1   0.2813  0.5474  0.5598  11.00000  0.05    0.29
Q4    1   0.1640  0.3089  0.4472  11.00000  0.05    0.25
Q5    1   0.1248  0.3271  0.4540  11.00000  0.05    0.24
Q6    1   0.3935  0.7798  0.5156  11.00000  0.05    0.23
Q7    1   0.1609  0.3381  0.3611  11.00000  0.05    0.23
Q8    1   0.1095  0.5200  0.3450  11.00000  0.05    0.22
Q9    1   0.1916  0.6255  0.3963  11.00000  0.05    0.22
Q10   1   0.2526  0.5834  0.3890  11.00000  0.05    0.21
Q11   1   0.4822  1.0022  0.5759  11.00000  0.05    0.19
Q12   1   0.3179  0.7054  0.4480  11.00000  0.05    0.19
Q13   1   0.2113  0.4846  0.3372  11.00000  0.05    0.19
Q14   1   0.0182  0.0482  0.4366  11.00000  0.05    0.18
Q15   1   0.3141  0.6002  0.6372  11.00000  0.05    0.18
Q16   1   0.2585  0.4066  0.5001  11.00000  0.05    0.17
Q17   1   0.1815  0.4235  0.5210  11.00000  0.05    0.16
Q18   1   0.0836  0.3665  0.3675  11.00000  0.05    0.16
Q19   1   0.3847  0.2766  0.6472  11.00000  0.05    0.15
Q20   1   0.1958  0.1870  0.5833  11.00000  0.05    0.15
;
