# Supplementary material for: Crystal structure, Hirshfeld analysis and mol­ecular docking with the vascular endothelial growth factor receptor-2 of (3Z)-5-fluoro-3-(hy­droxy­imino)­indolin-2-one
Source: Acta Crystallogr E Crystallogr Commun. 2017 Jun 7;73(Pt 7):987–92. doi: 10.1107/S2056989017008301 (PMC5499275; doi:10.1107/S2056989017008301)
Supplement: Supplementary file 2 [file e-73-00987-Isup2.hkl]

data_I                                                                          
_shelx_title ' mo_Vanessa_FURG_BM06_0m_a.res in P2(1)/c'                        
_shelx_refln_list_code          4                                               
_shelx_F_calc_maximum      129.73                                               
_exptl_crystal_F_000       368.00                                               
_reflns_d_resolution_high  0.7096                                               
                                                                                
loop_                                                                           
 _space_group_symop_operation_xyz                                               
 'x, y, z'                                                                      
 '-x, y+1/2, -z+1/2'                                                            
 '-x, -y, -z'                                                                   
 'x, -y-1/2, z-1/2'                                                             
                                                                                
_cell_length_a     7.3036                                                       
_cell_length_b     7.2045                                                       
_cell_length_c    14.0088                                                       
_cell_angle_alpha  90.000                                                       
_cell_angle_beta   94.736                                                       
_cell_angle_gamma  90.000                                                       
                                                                                
_shelx_F_squared_multiplier     1.000                                           
                                                                                
loop_                                                                           
 _refln_index_h                                                                 
 _refln_index_k                                                                 
 _refln_index_l                                                                 
 _refln_F_squared_calc                                                          
 _refln_F_squared_meas                                                          
 _refln_F_squared_sigma                                                         
 _refln_observed_status                                                         
   1   0   0       1048.04       1026.69         8.59 o                         
   2   0   0        320.47        373.68         3.20 o                         
   3   0   0        514.33        492.97         5.49 o                         
   4   0   0        551.64        536.57         6.14 o                         
   5   0   0         41.51         35.04         1.30 o                         
   6   0   0         54.09         49.00         1.64 o                         
   7   0   0        122.00        122.50         2.68 o                         
   8   0   0        143.92        157.81         4.16 o                         
   9   0   0          2.92          1.01         3.80 o                         
  10   0   0          0.21         -1.49         1.49 o                         
   1   1   0        122.07        122.05         0.68 o                         
   2   1   0       5528.31       5731.67        33.83 o                         
   3   1   0        225.14        216.57         1.65 o                         
   4   1   0        119.60        109.38         1.26 o                         
   5   1   0          6.51          5.62         0.52 o                         
   6   1   0         23.92         26.47         1.05 o                         
   7   1   0         15.55         15.64         1.01 o                         
   8   1   0          0.29         -0.85         0.85 o                         
   9   1   0          1.29         -1.20         1.20 o                         
  10   1   0          9.79          6.08         1.30 o                         
   0   2   0          0.23          3.21         0.64 o                         
   1   2   0         49.35         51.85         0.48 o                         
   2   2   0          3.25          4.59         0.21 o                         
   3   2   0          7.38          5.86         0.35 o                         
   4   2   0        383.92        411.55         3.46 o                         
   5   2   0          6.22          8.29         0.56 o                         
   6   2   0         37.87         34.56         1.63 o                         
   7   2   0          0.00         -0.65         0.65 o                         
   8   2   0         11.81          9.08         1.25 o                         
   9   2   0          8.28          7.57         1.08 o                         
  10   2   0          6.67          2.02         1.25 o                         
   1   3   0        131.81        168.02         2.90 o                         
   2   3   0          0.74          0.60         0.35 o                         
   3   3   0        294.51        320.62         2.05 o                         
   4   3   0        407.01        402.12         3.14 o                         
   5   3   0          1.08          1.92         0.45 o                         
   6   3   0         11.55         12.62         0.69 o                         
   7   3   0          0.54         -0.82         0.82 o                         
   8   3   0         11.43          9.50         0.97 o                         
   9   3   0          0.51         -0.99         0.99 o                         
   0   4   0       1805.67       1740.09        24.92 o                         
   1   4   0         34.23         43.72         1.22 o                         
   2   4   0        142.83        145.41         1.62 o                         
   3   4   0         24.77         20.73         0.87 o                         
   4   4   0        115.61        124.52         1.32 o                         
   5   4   0         17.25         16.15         0.66 o                         
   6   4   0        200.40        204.96         3.24 o                         
   7   4   0         48.34         50.95         1.58 o                         
   8   4   0          7.05          4.70         0.93 o                         
   9   4   0          2.62          0.16         1.01 o                         
   1   5   0        250.39        271.83         3.85 o                         
   2   5   0        359.15        371.47         3.48 o                         
   3   5   0        183.80        182.70         2.12 o                         
   4   5   0         12.48          9.64         0.68 o                         
   5   5   0         71.91         69.81         1.43 o                         
   6   5   0        192.39        183.72         4.56 o                         
   7   5   0         30.75         24.94         2.00 o                         
   8   5   0          0.56          1.37         1.28 o                         
   0   6   0        161.79        157.08         5.24 o                         
   1   6   0         14.38         12.53         0.96 o                         
   2   6   0        146.27        132.35         2.60 o                         
   3   6   0         14.45         14.44         1.01 o                         
   4   6   0         43.21         32.85         1.37 o                         
   5   6   0         12.60         11.88         1.27 o                         
   6   6   0         12.63          7.07         1.32 o                         
   7   6   0         21.88         21.21         1.72 o                         
   8   6   0          0.00         -0.80         1.66 o                         
   1   7   0         10.30          9.25         1.54 o                         
   2   7   0          2.97          4.08         1.02 o                         
   3   7   0         87.05         93.09         2.47 o                         
   4   7   0         62.46         65.34         2.27 o                         
   5   7   0          0.01         -1.43         1.43 o                         
   6   7   0          0.86          0.32         1.66 o                         
   7   7   0          9.35         12.57         2.26 o                         
   0   8   0         24.98         19.26         2.70 o                         
   1   8   0          0.50         -1.30         1.42 o                         
   2   8   0          0.90          0.12         1.77 o                         
   3   8   0         37.97         32.41         2.31 o                         
   4   8   0        115.35        122.28         6.25 o                         
   5   8   0         16.17         19.51         2.39 o                         
   6   8   0         10.57          9.71         2.09 o                         
   1   9   0          7.69         10.33         3.46 o                         
   2   9   0         66.44         89.29         3.94 o                         
   3   9   0          0.67          1.79         1.78 o                         
   4   9   0          0.99         -2.53         2.53 o                         
   0  10   0         94.75        118.40         7.43 o                         
   1  10   0          0.20          1.06         2.03 o                         
 -10   1   1          7.46          5.61         1.20 o                         
  -9   1   1          5.48          2.65         1.08 o                         
  -8   1   1         42.49         46.30         1.94 o                         
  -7   1   1          7.86          8.92         0.87 o                         
  -6   1   1         44.33         43.38         1.26 o                         
  -5   1   1         27.10         27.53         0.95 o                         
  -4   1   1         82.52         90.48         1.31 o                         
  -3   1   1        309.76        312.62         2.87 o                         
  -2   1   1      14841.25      15026.04        86.86 o                         
  -1   1   1        173.68        164.50         0.86 o                         
   0   1   1       2304.10       2258.76        15.09 o                         
   1   1   1         19.69         15.98         0.25 o                         
   2   1   1        145.10        186.05         2.22 o                         
   3   1   1        300.97        274.99         2.18 o                         
   4   1   1        661.12        660.04         4.80 o                         
   5   1   1         77.58         73.53         1.11 o                         
   6   1   1        457.24        462.91         4.16 o                         
   7   1   1          1.16         -0.14         0.66 o                         
   8   1   1          5.04          2.09         1.11 o                         
   9   1   1          7.37          7.40         1.16 o                         
  10   1   1          6.01          4.11         1.28 o                         
 -10   2   1          1.45         -1.17         1.17 o                         
  -9   2   1          0.66         -1.12         1.15 o                         
  -8   2   1          0.21         -0.80         0.80 o                         
  -7   2   1         27.75         25.69         1.13 o                         
  -6   2   1        240.37        236.47         2.53 o                         
  -5   2   1        391.49        397.21         3.50 o                         
  -4   2   1       1410.88       1491.63        10.23 o                         
  -3   2   1        106.45        123.84         1.10 o                         
  -2   2   1         51.97         39.08         0.49 o                         
  -1   2   1        121.52         94.59         0.77 o                         
   0   2   1       1722.47       1612.36        12.57 o                         
   1   2   1        111.25        109.07         0.88 o                         
   2   2   1         28.87         36.03         0.51 o                         
   3   2   1        356.98        360.17         2.98 o                         
   4   2   1         94.87         93.10         2.35 o                         
   5   2   1         81.92         76.10         1.23 o                         
   6   2   1          1.93          0.31         0.68 o                         
   7   2   1         26.02         25.97         1.47 o                         
   8   2   1         69.65         62.21         1.80 o                         
   9   2   1         40.00         37.75         1.52 o                         
  10   2   1          0.02         -0.53         2.19 o                         
  -9   3   1          8.26          6.69         1.30 o                         
  -8   3   1         59.12         59.01         1.91 o                         
  -7   3   1         77.21         73.50         1.59 o                         
  -6   3   1         59.65         63.22         1.34 o                         
  -5   3   1         70.68         69.31         1.10 o                         
  -4   3   1         23.57         19.21         0.57 o                         
  -3   3   1        383.76        397.75         2.60 o                         
  -2   3   1        569.10        560.79         3.97 o                         
  -1   3   1        224.89        222.60         2.05 o                         
   0   3   1        224.68        213.71         2.03 o                         
   1   3   1        299.55        336.65         2.68 o                         
   2   3   1         37.24         31.12         0.92 o                         
   3   3   1        373.91        393.48         2.61 o                         
   4   3   1        267.11        269.99         2.29 o                         
   5   3   1          3.43          4.37         0.50 o                         
   6   3   1          1.04         -0.54         0.54 o                         
   7   3   1         55.60         48.38         1.44 o                         
   8   3   1          2.62          0.91         1.03 o                         
   9   3   1          0.93         -0.60         1.15 o                         
  -9   4   1          2.90         -1.07         1.08 o                         
  -8   4   1         32.22         32.44         1.67 o                         
  -7   4   1          0.00          0.38         0.73 o                         
  -6   4   1        195.72        194.00         2.08 o                         
  -5   4   1        300.43        286.49         2.53 o                         
  -4   4   1        182.34        172.29         1.52 o                         
  -3   4   1         14.20         15.98         0.67 o                         
  -2   4   1         51.85         56.83         0.94 o                         
  -1   4   1       1614.34       1753.81        18.30 o                         
   0   4   1         55.07         51.81         1.43 o                         
   1   4   1        437.91        469.06         4.65 o                         
   2   4   1        106.65         95.67         1.09 o                         
   3   4   1        528.76        530.39         4.26 o                         
   4   4   1        182.61        174.57         1.65 o                         
   5   4   1         51.86         50.98         1.04 o                         
   6   4   1         49.13         46.57         1.23 o                         
   7   4   1         18.37         17.01         0.86 o                         
   8   4   1         10.21         10.52         1.37 o                         
   9   4   1          9.00          6.86         1.26 o                         
  -8   5   1          0.18         -1.15         1.24 o                         
  -7   5   1          5.12          5.15         1.18 o                         
  -6   5   1         46.64         45.53         1.44 o                         
  -5   5   1          6.36          4.70         0.67 o                         
  -4   5   1         40.33         32.14         1.10 o                         
  -3   5   1        511.14        514.32         4.69 o                         
  -2   5   1        410.62        387.90         4.14 o                         
  -1   5   1        166.22        173.38         2.70 o                         
   0   5   1          7.70          7.14         0.65 o                         
   1   5   1        211.08        212.39         2.88 o                         
   2   5   1         44.00         43.64         2.74 o                         
   3   5   1         84.60         75.21         1.12 o                         
   4   5   1        674.75        642.19         5.77 o                         
   5   5   1         64.11         71.17         1.73 o                         
   6   5   1          1.28          2.43         0.86 o                         
   7   5   1         20.18         21.66         1.32 o                         
   8   5   1          2.06          1.37         1.24 o                         
  -8   6   1         13.75         12.39         2.70 o                         
  -7   6   1         19.64         17.79         2.03 o                         
  -6   6   1         14.93         18.39         2.16 o                         
  -5   6   1          0.07         -0.94         0.94 o                         
  -4   6   1         10.80          7.34         0.87 o                         
  -3   6   1         99.98         93.10         2.19 o                         
  -2   6   1          7.34          4.80         0.82 o                         
  -1   6   1        138.91        129.41         2.48 o                         
   0   6   1        522.78        541.25         8.36 o                         
   1   6   1        324.71        324.09         6.90 o                         
   2   6   1         11.97          4.24         0.92 o                         
   3   6   1         12.28          9.67         1.10 o                         
   4   6   1         41.89         34.59         1.52 o                         
   5   6   1          0.42         -0.77         0.77 o                         
   6   6   1          0.16         -1.24         1.24 o                         
   7   6   1          0.01         -0.63         1.09 o                         
   8   6   1          5.62          3.52         1.90 o                         
  -7   7   1          0.15          2.70         2.53 o                         
  -6   7   1         23.16         22.96         2.33 o                         
  -5   7   1          0.89         -0.20         2.79 o                         
  -4   7   1          9.59          9.76         1.22 o                         
  -3   7   1         90.15         85.16         2.41 o                         
  -2   7   1         13.16          9.54         1.14 o                         
  -1   7   1         32.95         30.85         1.57 o                         
   0   7   1         75.10         62.95         2.87 o                         
   1   7   1        305.07        298.61         5.73 o                         
   2   7   1        110.16         96.88         2.93 o                         
   3   7   1          0.23          0.84         0.99 o                         
   4   7   1         27.49         25.36         2.02 o                         
   5   7   1          8.75          7.38         1.73 o                         
   6   7   1         14.28         11.38         2.62 o                         
   7   7   1          0.01         -1.63         1.74 o                         
  -6   8   1          7.08          6.42         2.87 o                         
  -5   8   1         20.82         19.32         2.79 o                         
  -4   8   1         22.78         27.01         2.69 o                         
  -3   8   1        107.65        104.40         7.60 o                         
  -2   8   1         54.30         55.86         6.50 o                         
  -1   8   1         34.28         30.64         2.45 o                         
   0   8   1          1.58          1.66         1.49 o                         
   1   8   1          7.01          5.44         2.20 o                         
   2   8   1          0.63         -1.43         1.43 o                         
   3   8   1          8.10          6.16         1.73 o                         
   4   8   1         21.16         18.07         3.21 o                         
   5   8   1         23.98         29.73         3.72 o                         
   6   8   1         28.67         26.27         2.69 o                         
  -4   9   1         39.67         33.78         4.22 o                         
  -3   9   1          4.15          1.59         4.56 o                         
  -2   9   1         29.30         31.72         5.07 o                         
  -1   9   1          3.16         -0.41         2.20 o                         
   0   9   1         13.79         13.95         2.21 o                         
   1   9   1         25.57         26.70         2.57 o                         
   2   9   1         51.75         62.20         3.82 o                         
   3   9   1          8.33         11.32         3.04 o                         
   4   9   1          0.33          0.51         2.70 o                         
  -1  10   1          0.49          3.38         2.36 o                         
   0  10   1         11.07         17.44         2.53 o                         
   1  10   1          0.57         -1.91         1.91 o                         
 -10   0   2         58.32         56.28         2.76 o                         
  -9   0   2          8.96          6.99         1.51 o                         
  -8   0   2          0.35         -1.12         1.12 o                         
  -7   0   2         11.69         11.46         2.11 o                         
  -6   0   2          3.68          2.81         1.01 o                         
  -5   0   2        195.57        198.08         3.64 o                         
  -4   0   2         25.29         25.54         0.86 o                         
  -3   0   2         40.74         54.10         2.36 o                         
  -2   0   2      16828.81      16879.63       234.85 o                         
  -1   0   2        381.94        376.10         3.11 o                         
   0   0   2       2790.18       2802.74        36.13 o                         
   1   0   2        270.99        275.02         3.02 o                         
   2   0   2       4238.01       4436.06       125.76 o                         
   3   0   2         73.41         67.51         1.72 o                         
   4   0   2        932.92        917.37        10.01 o                         
   5   0   2        124.31        129.59         2.33 o                         
   6   0   2         41.77         46.65         1.68 o                         
   7   0   2          4.32          4.59         1.05 o                         
   8   0   2         15.84         15.08         1.50 o                         
   9   0   2         22.88         17.61         1.69 o                         
  10   0   2          3.99          5.39         2.06 o                         
 -10   1   2          4.00          2.62         1.15 o                         
  -9   1   2         16.92         18.93         1.39 o                         
  -8   1   2         73.90         74.43         1.98 o                         
  -7   1   2         52.61         50.08         1.55 o                         
  -6   1   2         10.35          9.04         0.67 o                         
  -5   1   2          0.68          0.53         0.44 o                         
  -4   1   2        760.55        824.07         6.37 o                         
  -3   1   2        313.88        298.43         2.50 o                         
  -2   1   2      12428.92      12345.71        78.64 o                         
  -1   1   2        211.12        195.89         1.21 o                         
   0   1   2       2706.78       2694.41        15.87 o                         
   1   1   2       1433.65       1373.62         8.76 o                         
   2   1   2         13.34         11.11         0.52 o                         
   3   1   2         47.35         45.94         0.71 o                         
   4   1   2        211.02        188.24         1.74 o                         
   5   1   2        142.54        147.94         1.57 o                         
   6   1   2          3.47          3.16         0.49 o                         
   7   1   2          9.61         10.97         0.85 o                         
   8   1   2          4.95          2.24         0.85 o                         
   9   1   2         51.13         52.79         2.38 o                         
  10   1   2         27.40         30.76         1.73 o                         
 -10   2   2         23.83         26.22         1.52 o                         
  -9   2   2         15.12         12.85         1.26 o                         
  -8   2   2          3.16          0.57         0.90 o                         
  -7   2   2          0.35         -0.65         0.65 o                         
  -6   2   2         93.20         97.77         1.56 o                         
  -5   2   2        194.45        207.11         2.16 o                         
  -4   2   2       1114.03       1176.67         8.84 o                         
  -3   2   2         26.61         28.31         0.57 o                         
  -2   2   2        282.18        298.38         1.83 o                         
  -1   2   2        377.41        386.31         2.40 o                         
   0   2   2       1381.09       1366.86         8.04 o                         
   1   2   2          0.93          1.13         0.19 o                         
   2   2   2         20.30         19.38         0.40 o                         
   3   2   2         32.68         29.21         0.58 o                         
   4   2   2        376.84        400.58         3.14 o                         
   5   2   2         33.92         37.91         0.92 o                         
   6   2   2          3.32          1.36         0.53 o                         
   7   2   2         21.53         22.29         1.13 o                         
   8   2   2         37.48         34.28         1.47 o                         
   9   2   2         13.59         14.26         1.14 o                         
  -9   3   2          3.74          2.23         1.22 o                         
  -8   3   2         38.46         45.04         1.52 o                         
  -7   3   2         24.82         25.47         1.07 o                         
  -6   3   2        354.99        354.36         3.37 o                         
  -5   3   2         64.20         67.98         1.42 o                         
  -4   3   2         17.22         21.04         0.99 o                         
  -3   3   2        205.58        242.22         1.71 o                         
  -2   3   2        401.88        387.43         2.86 o                         
  -1   3   2        186.94        201.43         2.24 o                         
   0   3   2        957.77       1009.98         7.42 o                         
   1   3   2          3.90          7.02         0.50 o                         
   2   3   2       2412.92       2556.18        18.34 o                         
   3   3   2          5.87          5.51         0.36 o                         
   4   3   2        111.97        112.03         1.41 o                         
   5   3   2         84.61         91.86         1.42 o                         
   6   3   2          0.50         -0.58         0.58 o                         
   7   3   2         28.17         26.20         1.09 o                         
   8   3   2          0.10         -0.82         0.82 o                         
   9   3   2         17.10         12.86         1.62 o                         
  -9   4   2          0.76         -1.09         1.42 o                         
  -8   4   2        155.93        168.44         2.72 o                         
  -7   4   2         41.93         41.51         1.50 o                         
  -6   4   2         27.73         28.31         1.01 o                         
  -5   4   2        143.89        144.23         1.46 o                         
  -4   4   2        105.52         99.48         1.07 o                         
  -3   4   2         51.14         50.46         0.77 o                         
  -2   4   2         46.14         50.30         1.07 o                         
  -1   4   2          5.06          4.23         0.47 o                         
   0   4   2        421.22        446.03         3.88 o                         
   1   4   2        163.16        190.57         2.21 o                         
   2   4   2        449.97        439.61         3.94 o                         
   3   4   2         56.81         59.75         0.99 o                         
   4   4   2         45.88         55.34         0.93 o                         
   5   4   2        242.58        237.28         2.25 o                         
   6   4   2         41.18         39.94         1.12 o                         
   7   4   2          5.27          3.58         0.69 o                         
   8   4   2         48.52         47.62         2.57 o                         
   9   4   2         16.66         17.08         1.55 o                         
  -8   5   2         18.82         13.95         1.66 o                         
  -7   5   2         14.44         13.60         1.66 o                         
  -6   5   2         19.82         18.67         1.07 o                         
  -5   5   2          2.09         -0.39         0.59 o                         
  -4   5   2         44.85         42.27         1.22 o                         
  -3   5   2         33.75         38.53         1.79 o                         
  -2   5   2        281.21        282.91         2.82 o                         
  -1   5   2         57.63         68.42         1.30 o                         
   0   5   2        176.52        177.20         4.14 o                         
   1   5   2        450.59        452.18         5.53 o                         
   2   5   2         17.61         10.24         0.82 o                         
   3   5   2          5.36          2.70         0.58 o                         
   4   5   2        252.77        235.49         2.65 o                         
   5   5   2          6.83          2.59         0.70 o                         
   6   5   2         36.22         39.51         1.68 o                         
   7   5   2         20.15         18.96         1.32 o                         
   8   5   2         20.81         21.46         1.69 o                         
  -8   6   2          1.21         -1.50         1.86 o                         
  -7   6   2          0.20         -0.99         1.50 o                         
  -6   6   2          0.78         -1.34         1.34 o                         
  -5   6   2          3.75          5.14         1.12 o                         
  -4   6   2         15.21         14.73         1.07 o                         
  -3   6   2         63.30         64.41         1.63 o                         
  -2   6   2         18.10         16.42         0.98 o                         
  -1   6   2         71.64         70.53         1.50 o                         
   0   6   2         62.18         62.91         2.57 o                         
   1   6   2          9.74          8.86         0.88 o                         
   2   6   2        506.62        485.92         5.18 o                         
   3   6   2         37.73         32.09         1.39 o                         
   4   6   2         20.03         17.60         1.21 o                         
   5   6   2          0.00         -0.85         0.85 o                         
   6   6   2          7.25          5.52         1.04 o                         
   7   6   2         17.52         13.64         1.34 o                         
   8   6   2          1.24         -1.12         1.97 o                         
  -7   7   2          2.22          4.05         2.70 o                         
  -6   7   2         10.11          9.80         2.87 o                         
  -5   7   2         11.76         15.59         2.36 o                         
  -4   7   2         20.91         19.67         2.01 o                         
  -3   7   2          0.15          0.08         1.05 o                         
  -2   7   2        134.97        119.11         2.75 o                         
  -1   7   2         65.76         51.21         1.92 o                         
   0   7   2         64.46         55.99         3.55 o                         
   1   7   2         76.79         78.42         3.16 o                         
   2   7   2         85.31         94.73         3.34 o                         
   3   7   2          2.09          5.33         2.70 o                         
   4   7   2          0.49          1.22         2.96 o                         
   5   7   2         54.99         59.44         3.34 o                         
   6   7   2         36.13         34.20         2.69 o                         
   7   7   2         13.28         11.08         2.19 o                         
  -6   8   2         74.13         92.38         5.74 o                         
  -5   8   2         32.19         35.81         3.55 o                         
  -4   8   2         30.07         35.44         2.70 o                         
  -3   8   2          0.81         -1.03         1.52 o                         
  -2   8   2          1.04          0.06         1.54 o                         
  -1   8   2          0.70         -1.43         1.43 o                         
   0   8   2          0.52         -0.97         1.49 o                         
   1   8   2          0.16         -0.59         1.43 o                         
   2   8   2          6.33          5.41         2.53 o                         
   3   8   2          0.20          2.36         2.20 o                         
   4   8   2         53.75         39.87         4.22 o                         
   5   8   2         15.76         12.84         3.04 o                         
   6   8   2         36.81         33.95         4.05 o                         
  -4   9   2          6.60         13.01         3.38 o                         
  -3   9   2          8.28          9.85         2.07 o                         
  -2   9   2          4.68          3.95         1.83 o                         
  -1   9   2          2.89          0.75         1.78 o                         
   0   9   2         33.47         33.64         3.55 o                         
   1   9   2         16.70         22.77         2.38 o                         
   2   9   2          5.47          4.90         2.87 o                         
   3   9   2         11.12         14.70         3.21 o                         
   4   9   2          1.65          1.69         2.70 o                         
  -1  10   2         32.60         34.63         4.05 o                         
   0  10   2         54.83         52.70         5.07 o                         
   1  10   2          4.30          5.41         3.04 o                         
 -10   1   3          4.56          1.54         1.12 o                         
  -9   1   3         15.50         12.29         1.17 o                         
  -8   1   3          0.52         -0.49         0.80 o                         
  -7   1   3        118.03        118.57         2.30 o                         
  -6   1   3          2.79          2.72         0.66 o                         
  -5   1   3        104.88        108.24         1.60 o                         
  -4   1   3       3329.42       3414.70        27.00 o                         
  -3   1   3         38.70         36.47         0.79 o                         
  -2   1   3        378.08        347.38         3.01 o                         
  -1   1   3         14.51         10.88         0.28 o                         
   0   1   3        488.17        454.05         4.68 o                         
   1   1   3        431.72        414.58         3.02 o                         
   2   1   3         10.27          9.34         0.44 o                         
   3   1   3        169.24        166.22         1.81 o                         
   4   1   3        658.80        660.92         5.24 o                         
   5   1   3         59.57         54.33         0.99 o                         
   6   1   3        109.59        107.67         1.45 o                         
   7   1   3          0.34         -0.38         0.68 o                         
   8   1   3          3.55          0.69         1.16 o                         
   9   1   3         41.07         40.18         2.67 o                         
 -10   2   3         23.59         23.17         1.74 o                         
  -9   2   3          8.82          8.65         1.12 o                         
  -8   2   3          1.56          1.02         0.91 o                         
  -7   2   3          8.42          7.32         0.85 o                         
  -6   2   3        776.51        757.32         6.81 o                         
  -5   2   3          5.17          6.59         0.55 o                         
  -4   2   3       2085.66       2104.10        15.39 o                         
  -3   2   3        209.36        208.65         1.90 o                         
  -2   2   3        644.05        672.96         4.66 o                         
  -1   2   3          0.23          1.93         0.21 o                         
   0   2   3        513.21        560.18         4.52 o                         
   1   2   3        710.43        688.23         4.49 o                         
   2   2   3       1085.50       1074.73         7.34 o                         
   3   2   3        260.81        294.97         2.80 o                         
   4   2   3        442.65        462.71         3.59 o                         
   5   2   3          5.16          4.07         0.51 o                         
   6   2   3         92.56         91.80         1.41 o                         
   7   2   3        228.69        232.66         2.76 o                         
   8   2   3         37.09         45.51         1.78 o                         
   9   2   3        202.92        214.98         4.06 o                         
  -9   3   3         28.93         28.26         1.70 o                         
  -8   3   3         36.31         34.63         1.47 o                         
  -7   3   3        106.90        105.32         1.97 o                         
  -6   3   3         94.32        102.49         1.61 o                         
  -5   3   3         65.83         65.16         1.42 o                         
  -4   3   3         62.19         63.01         0.91 o                         
  -3   3   3        144.38        141.61         1.21 o                         
  -2   3   3        391.19        371.84         2.98 o                         
  -1   3   3         11.95         13.59         0.39 o                         
   0   3   3         34.36         38.70         0.86 o                         
   1   3   3        746.19        792.32         5.45 o                         
   2   3   3        172.67        200.77         1.81 o                         
   3   3   3        338.64        360.44         3.36 o                         
   4   3   3          7.29          5.31         0.57 o                         
   5   3   3        109.38        104.18         1.53 o                         
   6   3   3         17.05         15.95         0.84 o                         
   7   3   3         24.21         23.33         1.45 o                         
   8   3   3         16.08         16.94         1.09 o                         
   9   3   3         21.68         20.02         1.25 o                         
  -9   4   3          4.88          2.92         1.56 o                         
  -8   4   3          0.22          3.69         1.10 o                         
  -7   4   3          1.13          0.30         0.81 o                         
  -6   4   3         26.91         24.77         1.02 o                         
  -5   4   3         80.87         71.95         1.53 o                         
  -4   4   3          0.05         -0.50         0.50 o                         
  -3   4   3         97.53        104.31         1.15 o                         
  -2   4   3        173.18        161.43         1.81 o                         
  -1   4   3         44.93         46.56         1.12 o                         
   0   4   3        301.71        331.58         3.41 o                         
   1   4   3          0.88          1.36         0.35 o                         
   2   4   3          0.08          0.17         0.40 o                         
   3   4   3         59.60         65.19         0.99 o                         
   4   4   3          0.87          0.14         0.43 o                         
   5   4   3          4.02          2.26         0.71 o                         
   6   4   3         45.03         39.35         1.13 o                         
   7   4   3         36.24         33.89         1.19 o                         
   8   4   3         13.40         11.67         1.06 o                         
   9   4   3          0.53         -0.70         0.95 o                         
  -8   5   3          5.58          8.86         2.03 o                         
  -7   5   3         14.00         12.76         1.13 o                         
  -6   5   3         22.54         22.88         1.15 o                         
  -5   5   3         39.02         34.80         1.14 o                         
  -4   5   3         30.06         25.91         1.01 o                         
  -3   5   3        607.38        600.75         6.44 o                         
  -2   5   3        631.03        630.01         5.54 o                         
  -1   5   3         71.10         72.45         1.37 o                         
   0   5   3          5.71          3.92         0.65 o                         
   1   5   3        121.91        121.82         1.78 o                         
   2   5   3        160.06        141.69         1.92 o                         
   3   5   3         53.53         50.44         1.35 o                         
   4   5   3         12.16         10.90         0.86 o                         
   5   5   3          0.11         -0.55         0.55 o                         
   6   5   3          7.02          8.20         1.01 o                         
   7   5   3          0.01         -0.95         0.95 o                         
   8   5   3          0.00          0.17         1.28 o                         
  -8   6   3          3.04          2.66         1.95 o                         
  -7   6   3          1.45          0.21         1.66 o                         
  -6   6   3          9.45          8.99         1.66 o                         
  -5   6   3        236.39        241.24         4.93 o                         
  -4   6   3         95.63         90.68         1.98 o                         
  -3   6   3          0.25         -0.71         0.71 o                         
  -2   6   3        159.56        166.91         2.43 o                         
  -1   6   3        711.59        706.97         7.05 o                         
   0   6   3         85.54         83.33         2.25 o                         
   1   6   3          0.89          0.85         0.57 o                         
   2   6   3        375.06        346.87         4.51 o                         
   3   6   3         58.79         71.79         1.89 o                         
   4   6   3        126.93        134.32         2.73 o                         
   5   6   3          1.82          0.65         1.47 o                         
   6   6   3          8.29          9.27         1.29 o                         
   7   6   3         12.67         13.81         1.47 o                         
  -7   7   3          5.90          7.60         2.87 o                         
  -6   7   3         13.56         19.93         3.04 o                         
  -5   7   3         34.59         35.31         3.55 o                         
  -4   7   3         43.95         47.07         3.21 o                         
  -3   7   3         58.55         57.53         2.22 o                         
  -2   7   3          0.08         -0.99         0.99 o                         
  -1   7   3          0.17         -1.35         1.35 o                         
   0   7   3        252.78        241.56         5.19 o                         
   1   7   3         26.12         23.99         2.70 o                         
   2   7   3        142.83        135.12         5.57 o                         
   3   7   3         40.90         32.89         2.14 o                         
   4   7   3         37.83         37.70         3.72 o                         
   5   7   3          3.08          0.17         1.55 o                         
   6   7   3          2.81          3.82         1.73 o                         
   7   7   3         20.98         18.46         2.43 o                         
  -6   8   3         30.58         31.08         3.72 o                         
  -5   8   3         21.40         23.14         3.21 o                         
  -4   8   3          2.45          0.76         1.43 o                         
  -3   8   3          5.56          3.57         2.79 o                         
  -2   8   3        110.67        112.71         4.04 o                         
  -1   8   3         24.86         26.44         2.33 o                         
   0   8   3          0.28         -0.37         1.49 o                         
   1   8   3          2.63          1.18         2.20 o                         
   2   8   3          0.71          1.86         2.20 o                         
   3   8   3         47.36         57.94         4.73 o                         
   4   8   3         60.95         54.90         4.90 o                         
   5   8   3          2.06          0.34         2.36 o                         
  -3   9   3          0.13          0.68         2.20 o                         
  -2   9   3          0.98         -0.17         2.20 o                         
  -1   9   3          9.00          8.62         2.70 o                         
   0   9   3          2.65          2.36         2.53 o                         
   1   9   3          0.33         -2.03         2.03 o                         
   2   9   3          6.95          5.24         2.87 o                         
   3   9   3          3.03          3.72         2.70 o                         
   4   9   3          4.84          5.57         2.70 o                         
   0  10   3          6.78         10.14         3.21 o                         
 -10   0   4          3.67          6.03         1.68 o                         
  -9   0   4         91.40         82.13         2.95 o                         
  -8   0   4          6.57          6.02         1.29 o                         
  -7   0   4         38.69         34.81         2.11 o                         
  -6   0   4         61.35         61.77         1.82 o                         
  -5   0   4        158.16        147.65         2.50 o                         
  -4   0   4        831.31        761.16         8.42 o                         
  -3   0   4         67.90         73.97         1.43 o                         
  -2   0   4        531.58        589.89         6.37 o                         
  -1   0   4       1404.20       1379.52        14.17 o                         
   0   0   4       1206.07       1279.36        13.17 o                         
   1   0   4          2.62          4.77         0.76 o                         
   2   0   4       8662.70       8680.68       108.98 o                         
   3   0   4        253.86        256.76         3.94 o                         
   4   0   4        134.54        154.91         3.03 o                         
   5   0   4         17.69         26.68         0.97 o                         
   6   0   4          0.02         -0.79         0.79 o                         
   7   0   4          0.02         -0.02         1.00 o                         
   8   0   4          1.62          0.35         1.18 o                         
   9   0   4          1.99          3.10         1.44 o                         
 -10   1   4          0.74         -0.98         1.10 o                         
  -9   1   4          5.28          5.00         1.07 o                         
  -8   1   4          7.76          6.49         0.96 o                         
  -7   1   4         12.01         12.45         0.90 o                         
  -6   1   4         47.21         46.75         1.21 o                         
  -5   1   4          8.60          9.49         0.57 o                         
  -4   1   4        958.94       1011.89         7.73 o                         
  -3   1   4        173.47        184.97         1.79 o                         
  -2   1   4          4.86          9.95         0.41 o                         
  -1   1   4          3.01          1.87         0.28 o                         
   0   1   4        423.79        424.74         6.74 o                         
   1   1   4        175.39        168.37         1.63 o                         
   2   1   4        381.09        363.14         3.61 o                         
   3   1   4        221.59        234.88         2.35 o                         
   4   1   4        142.88        128.19         1.53 o                         
   5   1   4        103.18        109.89         1.71 o                         
   6   1   4          0.57          0.06         0.49 o                         
   7   1   4         98.30        105.83         1.89 o                         
   8   1   4          5.78          6.33         0.94 o                         
   9   1   4         22.39         24.61         1.42 o                         
 -10   2   4          1.34         -0.10         1.24 o                         
  -9   2   4         12.99         14.08         1.22 o                         
  -8   2   4          3.30          6.49         0.93 o                         
  -7   2   4        146.69        151.17         2.40 o                         
  -6   2   4        523.19        534.45         5.12 o                         
  -5   2   4        134.71        137.34         1.87 o                         
  -4   2   4        397.32        406.61         3.79 o                         
  -3   2   4        102.84        104.93         1.32 o                         
  -2   2   4        264.39        266.83         1.91 o                         
  -1   2   4        504.81        543.04         3.65 o                         
   0   2   4        329.87        349.24         3.64 o                         
   1   2   4          2.49          1.11         0.26 o                         
   2   2   4        511.43        543.25         4.62 o                         
   3   2   4        122.09        118.17         1.36 o                         
   4   2   4         17.89         10.97         0.62 o                         
   5   2   4          0.12          0.40         0.46 o                         
   6   2   4         38.15         34.48         1.05 o                         
   7   2   4         12.77         15.27         0.94 o                         
   8   2   4        236.31        246.60         3.81 o                         
   9   2   4         16.13         18.64         1.36 o                         
  -9   3   4         25.53         25.10         1.85 o                         
  -8   3   4        340.13        328.11         4.48 o                         
  -7   3   4         60.49         64.70         1.71 o                         
  -6   3   4        339.52        336.03         3.58 o                         
  -5   3   4        119.20        120.57         1.50 o                         
  -4   3   4         20.21         21.66         0.71 o                         
  -3   3   4         56.04         55.11         0.74 o                         
  -2   3   4        579.60        583.19         6.43 o                         
  -1   3   4        267.63        293.59         2.60 o                         
   0   3   4         23.44         30.17         0.63 o                         
   1   3   4        481.33        527.04         4.07 o                         
   2   3   4        181.54        209.30         2.38 o                         
   3   3   4        100.06        103.35         1.26 o                         
   4   3   4        178.69        186.54         1.99 o                         
   5   3   4        125.42        124.89         1.67 o                         
   6   3   4        405.39        405.20         3.84 o                         
   7   3   4        190.99        190.23         2.77 o                         
   8   3   4          0.08         -0.91         0.91 o                         
   9   3   4          6.34          6.65         1.10 o                         
  -9   4   4          1.47          0.03         1.82 o                         
  -8   4   4         86.17         81.56         2.35 o                         
  -7   4   4         31.55         33.34         1.55 o                         
  -6   4   4         12.26         15.33         1.01 o                         
  -5   4   4         31.67         31.00         0.90 o                         
  -4   4   4        378.43        376.21         4.08 o                         
  -3   4   4         24.12         22.54         0.92 o                         
  -2   4   4         10.56         10.44         0.45 o                         
  -1   4   4         90.02         92.68         1.66 o                         
   0   4   4        993.56       1026.08        10.85 o                         
   1   4   4         54.24         60.39         1.08 o                         
   2   4   4        488.71        476.53         4.62 o                         
   3   4   4        137.75        136.80         1.71 o                         
   4   4   4        129.40        131.05         2.19 o                         
   5   4   4         88.95         87.92         1.72 o                         
   6   4   4          0.59          1.46         0.62 o                         
   7   4   4          0.17         -0.66         0.68 o                         
   8   4   4          6.16          4.86         0.96 o                         
   9   4   4         10.20          8.89         1.26 o                         
  -8   5   4          0.12          0.05         1.78 o                         
  -7   5   4         17.00         18.95         1.51 o                         
  -6   5   4          8.62          6.00         1.08 o                         
  -5   5   4          1.57          1.59         0.69 o                         
  -4   5   4        125.06        127.55         1.97 o                         
  -3   5   4         41.93         41.38         1.54 o                         
  -2   5   4         13.85         12.52         0.84 o                         
  -1   5   4          4.24          2.79         0.74 o                         
   0   5   4         54.87         51.58         1.77 o                         
   1   5   4        104.87        107.49         1.52 o                         
   2   5   4          7.22         10.14         0.68 o                         
   3   5   4         54.10         47.46         1.30 o                         
   4   5   4         63.56         55.47         1.21 o                         
   5   5   4         72.19         70.33         1.38 o                         
   6   5   4         30.27         29.51         1.37 o                         
   7   5   4          7.14          7.35         1.19 o                         
   8   5   4          4.12          4.06         1.34 o                         
  -8   6   4          6.58          6.39         2.14 o                         
  -7   6   4         27.41         24.71         2.31 o                         
  -6   6   4          6.72          6.76         2.03 o                         
  -5   6   4         33.10         26.99         3.97 o                         
  -4   6   4         12.91         10.00         1.05 o                         
  -3   6   4         87.77         80.60         2.26 o                         
  -2   6   4         10.24         12.30         1.60 o                         
  -1   6   4        121.15        120.92         2.28 o                         
   0   6   4        690.53        691.43        10.14 o                         
   1   6   4         28.41         24.25         1.22 o                         
   2   6   4         33.64         30.64         1.34 o                         
   3   6   4          7.97          4.77         0.87 o                         
   4   6   4          2.38          2.69         0.96 o                         
   5   6   4         43.36         46.21         2.06 o                         
   6   6   4         17.85         17.76         1.76 o                         
   7   6   4          7.31          6.47         1.34 o                         
  -7   7   4         15.30         17.40         3.55 o                         
  -6   7   4          2.82          3.04         2.53 o                         
  -5   7   4          3.02          6.08         2.36 o                         
  -4   7   4         12.74         10.87         2.53 o                         
  -3   7   4         24.41         16.96         1.67 o                         
  -2   7   4         43.41         44.10         2.38 o                         
  -1   7   4         31.54         29.05         2.87 o                         
   0   7   4         66.25         59.46         4.05 o                         
   1   7   4         57.55         59.97         4.22 o                         
   2   7   4        128.62        130.90         5.74 o                         
   3   7   4         39.56         42.02         2.52 o                         
   4   7   4         28.49         29.04         2.19 o                         
   5   7   4         52.20         56.35         3.10 o                         
   6   7   4         30.47         26.35         2.51 o                         
  -6   8   4          8.87         16.89         3.38 o                         
  -5   8   4         14.11         15.03         3.04 o                         
  -4   8   4          3.31          5.27         1.61 o                         
  -3   8   4         12.91         11.84         1.73 o                         
  -2   8   4         38.93         33.11         3.38 o                         
  -1   8   4         22.52         22.80         3.04 o                         
   0   8   4          3.98          5.24         2.36 o                         
   1   8   4          0.40         -1.52         2.20 o                         
   2   8   4         20.17         20.61         3.04 o                         
   3   8   4          8.79          5.74         2.53 o                         
   4   8   4          2.85          3.55         2.70 o                         
   5   8   4          2.76         -2.03         2.36 o                         
  -3   9   4         10.94          6.08         2.53 o                         
  -2   9   4          1.03         -0.68         2.36 o                         
  -1   9   4          0.04         -0.84         2.36 o                         
   0   9   4          6.97          6.59         2.70 o                         
   1   9   4          1.58          1.52         2.53 o                         
   2   9   4          2.93         -0.34         2.53 o                         
   3   9   4          0.00          1.35         2.70 o                         
   4   9   4         33.34         31.93         3.89 o                         
 -10   1   5         11.84         11.61         1.40 o                         
  -9   1   5         47.32         45.96         1.68 o                         
  -8   1   5          3.89          2.12         0.88 o                         
  -7   1   5         12.63         11.24         0.86 o                         
  -6   1   5         29.90         29.10         1.02 o                         
  -5   1   5          2.28          2.01         0.49 o                         
  -4   1   5          0.20          0.62         0.41 o                         
  -3   1   5         49.87         57.25         0.93 o                         
  -2   1   5        640.31        649.89         4.99 o                         
  -1   1   5         31.61         33.18         0.71 o                         
   0   1   5       4947.32       5062.17        46.13 o                         
   1   1   5        242.16        269.30         2.77 o                         
   2   1   5         33.09         26.57         0.82 o                         
   3   1   5          0.01          1.27         0.46 o                         
   4   1   5        173.55        191.02         2.21 o                         
   5   1   5        140.88        139.23         1.76 o                         
   6   1   5          1.20          0.56         0.53 o                         
   7   1   5         13.19         15.85         1.00 o                         
   8   1   5        118.15        128.90         2.31 o                         
   9   1   5         24.35         24.99         1.43 o                         
  -9   2   5         26.93         29.13         1.40 o                         
  -8   2   5        110.44        108.17         2.10 o                         
  -7   2   5          0.14          1.46         0.73 o                         
  -6   2   5        493.14        508.25         4.52 o                         
  -5   2   5         34.78         35.50         1.17 o                         
  -4   2   5        858.25        832.86         6.49 o                         
  -3   2   5         14.32         17.53         0.59 o                         
  -2   2   5         98.65         97.69         1.23 o                         
  -1   2   5       1448.79       1531.41        12.22 o                         
   0   2   5         93.65        105.09         1.49 o                         
   1   2   5        843.70        943.33        10.64 o                         
   2   2   5        261.73        285.44         3.07 o                         
   3   2   5         23.86         22.03         0.81 o                         
   4   2   5        198.17        194.63         2.03 o                         
   5   2   5        243.78        251.64         2.40 o                         
   6   2   5         12.02         11.11         0.72 o                         
   7   2   5        295.81        305.62         3.34 o                         
   8   2   5         18.82         17.56         1.13 o                         
   9   2   5          9.65         10.79         1.26 o                         
  -9   3   5          3.39          5.07         1.23 o                         
  -8   3   5        191.74        194.51         3.05 o                         
  -7   3   5          0.36          0.82         0.75 o                         
  -6   3   5        231.10        247.22         3.52 o                         
  -5   3   5          8.81          9.74         0.63 o                         
  -4   3   5          1.79          2.00         0.43 o                         
  -3   3   5         16.03         15.77         0.50 o                         
  -2   3   5         15.98         15.24         0.50 o                         
  -1   3   5          1.46          0.19         0.30 o                         
   0   3   5         46.04         31.29         0.88 o                         
   1   3   5        107.24        122.09         1.79 o                         
   2   3   5        379.04        430.29         3.22 o                         
   3   3   5         82.66         95.60         1.24 o                         
   4   3   5          4.23          7.06         0.58 o                         
   5   3   5        352.05        342.76         3.02 o                         
   6   3   5        119.02        115.88         1.70 o                         
   7   3   5         43.33         47.96         1.77 o                         
   8   3   5          3.88          2.33         1.21 o                         
   9   3   5          0.01          0.59         1.06 o                         
  -9   4   5          2.50          2.59         1.38 o                         
  -8   4   5         42.08         45.53         1.85 o                         
  -7   4   5         25.46         24.30         1.22 o                         
  -6   4   5         62.69         64.84         1.78 o                         
  -5   4   5         37.91         38.42         1.12 o                         
  -4   4   5        346.36        343.22         3.85 o                         
  -3   4   5         22.16         20.52         0.79 o                         
  -2   4   5        224.56        225.82         3.55 o                         
  -1   4   5         55.12         59.09         0.85 o                         
   0   4   5          0.58          1.42         0.28 o                         
   1   4   5          7.89          7.25         0.37 o                         
   2   4   5        135.77        144.95         1.72 o                         
   3   4   5        151.23        130.76         1.78 o                         
   4   4   5          6.07          5.46         0.72 o                         
   5   4   5          6.09          4.58         0.66 o                         
   6   4   5         29.08         28.46         1.18 o                         
   7   4   5         26.37         22.05         1.05 o                         
   8   4   5          2.47          0.84         0.84 o                         
  -8   5   5          0.37         -0.09         2.01 o                         
  -7   5   5          5.21          5.97         1.15 o                         
  -6   5   5         19.74         17.75         1.37 o                         
  -5   5   5        187.84        180.62         3.58 o                         
  -4   5   5        193.26        197.42         2.65 o                         
  -3   5   5         27.64         27.64         1.21 o                         
  -2   5   5        601.00        593.08         5.92 o                         
  -1   5   5         38.28         36.82         1.02 o                         
   0   5   5        170.08        172.17         2.46 o                         
   1   5   5         17.81         13.36         0.69 o                         
   2   5   5        247.21        246.40         3.90 o                         
   3   5   5         92.32         88.41         1.70 o                         
   4   5   5         75.11         68.05         1.64 o                         
   5   5   5         31.97         28.13         1.02 o                         
   6   5   5         20.80         19.86         1.33 o                         
   7   5   5          8.42          8.97         1.37 o                         
   8   5   5          3.79          3.46         1.34 o                         
  -8   6   5          0.53         -2.40         3.63 o                         
  -7   6   5         29.74         25.38         3.46 o                         
  -6   6   5          1.71          0.32         1.49 o                         
  -5   6   5         34.80         37.46         2.47 o                         
  -4   6   5         18.02         18.17         1.34 o                         
  -3   6   5         67.94         63.12         1.96 o                         
  -2   6   5         41.75         44.70         1.69 o                         
  -1   6   5        108.90        101.13         2.59 o                         
   0   6   5          2.99          3.42         1.00 o                         
   1   6   5        168.55        167.12         2.69 o                         
   2   6   5        230.55        221.79         3.37 o                         
   3   6   5        157.63        145.98         2.74 o                         
   4   6   5         38.01         39.29         1.85 o                         
   5   6   5         47.18         52.55         3.11 o                         
   6   6   5         16.14         15.03         1.49 o                         
   7   6   5         27.19         25.68         3.90 o                         
  -7   7   5         40.70         56.25         5.24 o                         
  -6   7   5         20.73         27.20         3.72 o                         
  -5   7   5          3.53          3.21         2.36 o                         
  -4   7   5         17.47         20.02         1.83 o                         
  -3   7   5        128.07        139.23         3.76 o                         
  -2   7   5         84.85         93.05         3.10 o                         
  -1   7   5          5.22          1.69         2.03 o                         
   0   7   5        103.81        104.21         4.90 o                         
   1   7   5         48.79         42.57         3.89 o                         
   2   7   5          4.82          0.84         2.03 o                         
   3   7   5         25.21         25.51         3.21 o                         
   4   7   5          0.29          0.35         1.86 o                         
   5   7   5         18.68         18.94         2.15 o                         
   6   7   5         13.17         13.85         2.09 o                         
  -5   8   5          7.89          4.90         2.70 o                         
  -4   8   5         59.86         63.24         3.28 o                         
  -3   8   5          0.03         -0.98         1.37 o                         
  -2   8   5         40.74         38.51         3.72 o                         
  -1   8   5          1.95         -2.03         2.03 o                         
   0   8   5         16.29         16.72         2.87 o                         
   1   8   5          6.36          7.26         2.53 o                         
   2   8   5          7.19          6.08         2.53 o                         
   3   8   5          1.21          1.86         2.53 o                         
   4   8   5         12.49          9.12         3.04 o                         
   5   8   5          3.30          4.22         2.70 o                         
  -3   9   5          0.12         -0.84         2.20 o                         
  -2   9   5          4.26          6.08         2.53 o                         
  -1   9   5          0.11         -1.01         2.36 o                         
   0   9   5          0.10         -2.36         2.36 o                         
   1   9   5          2.59          0.17         2.53 o                         
   2   9   5         16.26          7.94         3.04 o                         
   3   9   5          2.13          2.53         2.70 o                         
 -10   0   6         10.27          7.13         1.83 o                         
  -9   0   6         34.06         34.27         2.21 o                         
  -8   0   6         11.93         11.50         1.46 o                         
  -7   0   6         39.56         37.32         1.85 o                         
  -6   0   6        248.26        246.97         3.80 o                         
  -5   0   6        177.58        172.88         2.82 o                         
  -4   0   6          8.76          7.91         0.74 o                         
  -3   0   6          4.08          2.62         0.55 o                         
  -2   0   6        661.41        673.45         7.38 o                         
  -1   0   6        409.36        427.79         5.91 o                         
   0   0   6        129.52        144.29         2.70 o                         
   1   0   6         37.53         26.88         1.13 o                         
   2   0   6       1065.40       1186.55        15.35 o                         
   3   0   6        998.70       1050.34        13.86 o                         
   4   0   6         94.82         83.13         7.59 o                         
   5   0   6         75.68         75.09         1.95 o                         
   6   0   6         70.03         72.87         2.19 o                         
   7   0   6          3.81          2.60         1.19 o                         
   8   0   6         97.44        102.79         3.05 o                         
   9   0   6          2.70          0.25         1.40 o                         
  -9   1   6         12.17         12.34         1.19 o                         
  -8   1   6          0.05         -0.75         0.86 o                         
  -7   1   6         38.81         40.92         1.39 o                         
  -6   1   6        109.35        106.54         1.70 o                         
  -5   1   6         99.35         98.51         1.48 o                         
  -4   1   6         92.12         96.96         1.33 o                         
  -3   1   6        498.69        502.53         4.08 o                         
  -2   1   6        153.63        163.22         1.70 o                         
  -1   1   6        232.52        264.29         2.52 o                         
   0   1   6       2844.56       2937.90        25.82 o                         
   1   1   6         34.00         34.55         0.88 o                         
   2   1   6         24.13         29.25         0.88 o                         
   3   1   6        201.57        188.78         2.34 o                         
   4   1   6         19.83         17.45         0.97 o                         
   5   1   6        118.73        124.41         1.93 o                         
   6   1   6        100.56        100.53         1.60 o                         
   7   1   6         52.39         59.51         1.65 o                         
   8   1   6         59.61         67.58         1.91 o                         
   9   1   6         11.80         10.22         1.13 o                         
  -9   2   6          0.33          1.11         1.01 o                         
  -8   2   6         74.18         80.28         1.94 o                         
  -7   2   6         39.56         36.16         1.28 o                         
  -6   2   6        104.52        109.33         2.95 o                         
  -5   2   6          1.66          1.08         0.62 o                         
  -4   2   6          4.00          5.00         0.64 o                         
  -3   2   6        110.27        121.26         1.42 o                         
  -2   2   6        112.19        116.78         1.44 o                         
  -1   2   6        108.20        136.96         1.77 o                         
   0   2   6        542.80        574.05         8.01 o                         
   1   2   6         79.44         75.89         1.22 o                         
   2   2   6         31.38         20.71         0.84 o                         
   3   2   6          3.97          4.99         0.67 o                         
   4   2   6         79.46         87.78         1.34 o                         
   5   2   6          3.83          3.28         0.60 o                         
   6   2   6        391.73        390.52         3.77 o                         
   7   2   6         25.33         25.96         1.13 o                         
   8   2   6         55.75         56.01         1.81 o                         
   9   2   6          8.85         10.13         1.14 o                         
  -9   3   6         80.01         82.20         2.42 o                         
  -8   3   6         92.49        109.14         2.65 o                         
  -7   3   6          1.65          3.87         0.92 o                         
  -6   3   6        256.63        267.57         3.78 o                         
  -5   3   6          1.97          2.00         0.59 o                         
  -4   3   6          0.60          1.54         0.44 o                         
  -3   3   6         31.41         31.85         0.86 o                         
  -2   3   6        135.95        129.99         1.35 o                         
  -1   3   6        233.50        260.90         2.84 o                         
   0   3   6        532.47        541.28         5.98 o                         
   1   3   6          7.08          3.09         0.33 o                         
   2   3   6        357.98        352.14         3.26 o                         
   3   3   6         40.85         40.34         0.95 o                         
   4   3   6        695.78        640.83         5.25 o                         
   5   3   6        132.74        123.83         1.77 o                         
   6   3   6        114.25        113.97         1.73 o                         
   7   3   6         28.91         31.61         1.84 o                         
   8   3   6         45.84         44.40         2.00 o                         
   9   3   6         23.25         19.39         1.61 o                         
  -9   4   6          2.57          5.81         1.43 o                         
  -8   4   6         51.97         55.10         2.38 o                         
  -7   4   6         81.58         84.91         1.99 o                         
  -6   4   6         95.57        108.51         1.97 o                         
  -5   4   6         13.40         13.63         0.72 o                         
  -4   4   6         16.22         14.63         0.73 o                         
  -3   4   6         49.15         51.38         1.27 o                         
  -2   4   6         10.18         13.88         0.68 o                         
  -1   4   6         41.88         44.60         1.39 o                         
   0   4   6         81.33         94.00         1.34 o                         
   1   4   6         86.56         93.54         1.32 o                         
   2   4   6          7.19          4.97         0.53 o                         
   3   4   6        364.67        357.58         3.55 o                         
   4   4   6        531.69        510.93         4.86 o                         
   5   4   6         84.32         78.34         1.65 o                         
   6   4   6         43.19         43.64         1.41 o                         
   7   4   6         68.99         74.79         1.97 o                         
   8   4   6          2.66          1.76         0.95 o                         
  -8   5   6          2.13          2.38         1.54 o                         
  -7   5   6          0.31          0.19         1.06 o                         
  -6   5   6         12.33          9.59         1.11 o                         
  -5   5   6         34.48         32.25         1.25 o                         
  -4   5   6          2.17          3.30         0.67 o                         
  -3   5   6        123.85        125.74         1.74 o                         
  -2   5   6          0.30         -0.32         0.62 o                         
  -1   5   6        184.12        191.41         2.76 o                         
   0   5   6        335.90        342.55         3.62 o                         
   1   5   6         51.09         49.73         1.20 o                         
   2   5   6          1.35          0.59         1.12 o                         
   3   5   6         48.07         52.97         1.20 o                         
   4   5   6         24.29         24.40         0.98 o                         
   5   5   6          9.55          9.41         0.81 o                         
   6   5   6          1.83          1.11         0.77 o                         
   7   5   6          0.00         -0.13         1.39 o                         
   8   5   6         18.99         17.76         1.83 o                         
  -7   6   6          5.60          4.48         1.95 o                         
  -6   6   6          1.57          0.57         1.54 o                         
  -5   6   6          0.03          1.33         1.42 o                         
  -4   6   6         17.12         17.06         1.28 o                         
  -3   6   6         20.28         16.05         1.22 o                         
  -2   6   6         59.06         67.13         2.01 o                         
  -1   6   6         11.87          9.25         2.11 o                         
   0   6   6        108.26        102.83         2.75 o                         
   1   6   6         52.33         46.46         2.59 o                         
   2   6   6          5.70          4.57         0.89 o                         
   3   6   6         26.11         30.38         1.50 o                         
   4   6   6          0.24          2.34         1.12 o                         
   5   6   6          0.44          1.89         1.06 o                         
   6   6   6         24.94         23.30         2.87 o                         
   7   6   6          2.08          4.63         1.62 o                         
  -6   7   6         13.11         10.14         2.87 o                         
  -5   7   6          0.14          0.17         2.36 o                         
  -4   7   6          3.34          4.63         1.46 o                         
  -3   7   6          5.27          5.90         1.49 o                         
  -2   7   6        195.43        206.39         4.59 o                         
  -1   7   6         48.56         44.26         4.05 o                         
   0   7   6        151.88        164.01         6.25 o                         
   1   7   6          1.92          0.34         2.03 o                         
   2   7   6         14.52         12.84         2.53 o                         
   3   7   6         41.53         41.05         3.72 o                         
   4   7   6         56.63         61.88         3.65 o                         
   5   7   6         10.11          9.63         1.91 o                         
   6   7   6          0.55         -1.61         1.61 o                         
  -5   8   6         29.43         22.30         3.38 o                         
  -4   8   6         34.55         28.91         2.28 o                         
  -3   8   6          3.74          3.32         1.61 o                         
  -2   8   6          2.92          1.86         2.20 o                         
  -1   8   6          6.10          5.24         2.36 o                         
   0   8   6         32.16         30.41         3.38 o                         
   1   8   6          7.71          7.77         2.53 o                         
   2   8   6          4.23          4.39         2.53 o                         
   3   8   6          0.07          1.35         2.53 o                         
   4   8   6          4.59          2.36         2.70 o                         
   5   8   6          2.32          0.51         2.53 o                         
  -3   9   6         16.52         17.57         3.04 o                         
  -2   9   6         12.89         10.81         2.87 o                         
  -1   9   6          5.51          8.11         2.87 o                         
   0   9   6          0.00         -1.52         2.36 o                         
   1   9   6          9.93         12.16         3.04 o                         
   2   9   6          0.95         -0.34         2.53 o                         
   3   9   6          4.39          0.68         2.70 o                         
  -9   1   7          0.08         -0.98         0.98 o                         
  -8   1   7          1.77          1.74         0.93 o                         
  -7   1   7          8.26          9.35         0.89 o                         
  -6   1   7         20.34         20.38         0.93 o                         
  -5   1   7         69.22         70.21         1.34 o                         
  -4   1   7         15.86         14.29         0.66 o                         
  -3   1   7        279.16        303.45         2.76 o                         
  -2   1   7       1397.83       1409.63        11.50 o                         
  -1   1   7        181.04        197.52         2.30 o                         
   0   1   7         86.34         71.89         1.24 o                         
   1   1   7        187.41        214.05         2.45 o                         
   2   1   7        151.83        139.61         1.90 o                         
   3   1   7        328.40        328.25         3.61 o                         
   4   1   7        120.57        115.59         1.88 o                         
   5   1   7         33.87         35.55         1.27 o                         
   6   1   7          4.79          4.33         0.68 o                         
   7   1   7         64.96         70.53         2.62 o                         
   8   1   7         16.27         18.27         1.19 o                         
   9   1   7          3.83          4.65         1.09 o                         
  -9   2   7          0.06          1.17         1.16 o                         
  -8   2   7         20.40         28.30         1.30 o                         
  -7   2   7          0.61          0.63         0.78 o                         
  -6   2   7         34.88         34.68         1.19 o                         
  -5   2   7          5.70          4.61         0.65 o                         
  -4   2   7          6.60          7.68         0.56 o                         
  -3   2   7        234.59        246.08         2.34 o                         
  -2   2   7       1322.92       1266.79        10.39 o                         
  -1   2   7         24.21         40.19         0.98 o                         
   0   2   7        478.49        472.89         4.62 o                         
   1   2   7          2.07          0.08         0.42 o                         
   2   2   7        656.83        637.71         6.71 o                         
   3   2   7         18.77         15.49         0.75 o                         
   4   2   7        108.19        102.10         1.66 o                         
   5   2   7         23.82         24.42         0.91 o                         
   6   2   7         64.93         62.28         1.41 o                         
   7   2   7         14.44         13.08         1.03 o                         
   8   2   7          2.50          1.16         1.14 o                         
   9   2   7         28.86         24.85         1.40 o                         
  -9   3   7          3.97          8.47         1.27 o                         
  -8   3   7        197.52        216.50         3.28 o                         
  -7   3   7         15.75         17.76         1.18 o                         
  -6   3   7          0.22          1.36         0.69 o                         
  -5   3   7          0.43         -0.54         0.54 o                         
  -4   3   7         21.82         24.05         0.80 o                         
  -3   3   7        124.62        131.93         1.70 o                         
  -2   3   7         31.79         38.24         0.81 o                         
  -1   3   7          0.24          0.36         0.44 o                         
   0   3   7        257.77        295.39         5.85 o                         
   1   3   7         16.21         20.22         0.68 o                         
   2   3   7         67.94         56.84         1.15 o                         
   3   3   7        304.52        291.03         2.98 o                         
   4   3   7        130.80        114.09         1.81 o                         
   5   3   7        409.90        406.14         3.79 o                         
   6   3   7         36.66         37.22         1.27 o                         
   7   3   7          4.57          4.65         0.92 o                         
   8   3   7          0.03         -0.90         1.00 o                         
  -8   4   7         33.55         35.81         1.83 o                         
  -7   4   7         13.39         12.37         1.10 o                         
  -6   4   7        131.67        136.65         2.18 o                         
  -5   4   7          6.23          6.59         0.83 o                         
  -4   4   7          1.66          0.90         0.60 o                         
  -3   4   7          4.12          4.31         0.73 o                         
  -2   4   7          9.01         10.32         0.71 o                         
  -1   4   7          5.57          9.05         0.71 o                         
   0   4   7        137.64        135.10         3.35 o                         
   1   4   7         21.54         21.50         0.92 o                         
   2   4   7        596.31        549.76         5.01 o                         
   3   4   7        420.86        393.32         3.48 o                         
   4   4   7         64.92         60.14         1.27 o                         
   5   4   7         34.57         37.71         1.38 o                         
   6   4   7         33.93         29.58         1.20 o                         
   7   4   7        138.67        142.98         2.54 o                         
   8   4   7         27.75         25.58         2.57 o                         
  -8   5   7          0.35         -1.48         1.48 o                         
  -7   5   7          2.73          1.45         1.14 o                         
  -6   5   7          0.59         -0.89         1.00 o                         
  -5   5   7         16.06         14.85         0.96 o                         
  -4   5   7        264.13        271.10         3.06 o                         
  -3   5   7         90.11         80.99         1.61 o                         
  -2   5   7          0.44         -0.20         0.57 o                         
  -1   5   7        106.56         98.67         1.60 o                         
   0   5   7        258.56        244.82         2.52 o                         
   1   5   7        764.96        727.97         6.28 o                         
   2   5   7         39.06         33.96         1.04 o                         
   3   5   7          0.02          0.22         0.59 o                         
   4   5   7         33.57         30.52         1.11 o                         
   5   5   7         29.70         28.72         1.65 o                         
   6   5   7         24.40         22.11         1.06 o                         
   7   5   7         15.35         12.45         1.44 o                         
  -7   6   7         11.35          8.95         2.28 o                         
  -6   6   7         37.67         34.73         2.52 o                         
  -5   6   7          0.78         -0.03         1.37 o                         
  -4   6   7         25.18         20.46         1.38 o                         
  -3   6   7        110.89        112.61         2.58 o                         
  -2   6   7        160.33        169.84         3.10 o                         
  -1   6   7        149.50        134.64         3.29 o                         
   0   6   7          3.99         -0.41         1.69 o                         
   1   6   7        148.71        148.37         3.45 o                         
   2   6   7         88.99         79.81         2.12 o                         
   3   6   7         73.22         69.38         2.14 o                         
   4   6   7         99.75        102.82         2.62 o                         
   5   6   7         88.62         95.39         2.73 o                         
   6   6   7         13.27         15.97         1.54 o                         
   7   6   7         88.13         94.69         4.81 o                         
  -6   7   7          0.13          1.01         2.70 o                         
  -5   7   7         22.62         22.80         3.21 o                         
  -4   7   7          1.75          5.19         1.94 o                         
  -3   7   7         34.35         36.95         2.47 o                         
  -2   7   7          0.09         -1.35         2.03 o                         
  -1   7   7          7.11          5.91         2.20 o                         
   0   7   7         24.77         26.35         3.04 o                         
   1   7   7          0.97          0.84         2.03 o                         
   2   7   7          2.03          2.87         2.20 o                         
   3   7   7          1.36          2.20         2.36 o                         
   4   7   7          4.27          8.11         2.53 o                         
   5   7   7         16.82         20.07         2.26 o                         
   6   7   7          0.29          1.52         2.03 o                         
  -5   8   7         25.08         31.93         3.89 o                         
  -4   8   7         76.13         79.75         3.63 o                         
  -3   8   7          5.16          0.08         2.11 o                         
  -2   8   7          1.05         -0.34         2.20 o                         
  -1   8   7         19.12         18.41         3.04 o                         
   0   8   7          1.25          1.86         2.36 o                         
   1   8   7          5.58         11.15         2.87 o                         
   2   8   7         36.41         50.68         4.73 o                         
   3   8   7          0.71          3.89         2.70 o                         
   4   8   7          1.29          0.84         2.53 o                         
  -3   9   7          0.68          1.01         2.36 o                         
  -2   9   7          5.74          3.04         2.53 o                         
  -1   9   7          4.74          8.45         2.87 o                         
   0   9   7          1.92          1.52         2.70 o                         
   1   9   7          5.06          3.21         2.87 o                         
   2   9   7          2.67          1.35         2.70 o                         
  -9   0   8          1.23         -0.17         1.38 o                         
  -8   0   8          7.00          8.42         1.48 o                         
  -7   0   8        217.81        219.53         3.96 o                         
  -6   0   8         29.46         31.36         2.34 o                         
  -5   0   8        210.09        221.44         4.54 o                         
  -4   0   8        746.44        765.43         8.68 o                         
  -3   0   8        389.81        408.76         5.07 o                         
  -2   0   8       1751.89       1677.15        21.44 o                         
  -1   0   8         13.30         20.99         1.44 o                         
   0   0   8          2.47          4.79         0.77 o                         
   1   0   8       2006.34       2052.00        61.56 o                         
   2   0   8         71.75         76.62         1.97 o                         
   3   0   8        168.97        163.16         4.39 o                         
   4   0   8        651.25        624.27        12.67 o                         
   5   0   8        654.82        634.85         9.38 o                         
   6   0   8        413.26        407.47         5.74 o                         
   7   0   8         24.33         22.63         1.72 o                         
   8   0   8        262.88        282.60         5.73 o                         
   9   0   8          0.05          0.54         1.52 o                         
  -9   1   8         30.53         29.02         1.45 o                         
  -8   1   8         70.61         72.84         2.11 o                         
  -7   1   8          0.98          0.11         0.81 o                         
  -6   1   8          7.27          7.22         0.78 o                         
  -5   1   8         73.58         72.99         1.41 o                         
  -4   1   8          4.74          3.26         0.52 o                         
  -3   1   8          1.13          2.25         0.46 o                         
  -2   1   8          1.09          0.20         0.46 o                         
  -1   1   8        156.58        179.37         2.21 o                         
   0   1   8        726.80        767.27         7.28 o                         
   1   1   8        137.06        128.62         1.88 o                         
   2   1   8         54.27         50.11         1.20 o                         
   3   1   8         25.94         29.62         1.22 o                         
   4   1   8         78.32         76.35         1.64 o                         
   5   1   8         52.54         52.18         1.45 o                         
   6   1   8        106.47        108.78         1.92 o                         
   7   1   8         56.01         62.44         1.80 o                         
   8   1   8         99.53        113.28         2.32 o                         
  -9   2   8          1.93          1.82         1.20 o                         
  -8   2   8         23.88         24.03         1.26 o                         
  -7   2   8          0.10         -0.77         0.77 o                         
  -6   2   8          0.10         -0.68         0.68 o                         
  -5   2   8          0.17         -0.58         0.58 o                         
  -4   2   8        190.06        185.25         2.07 o                         
  -3   2   8          5.90          7.33         0.61 o                         
  -2   2   8        308.85        338.25         3.50 o                         
  -1   2   8         22.68         22.87         0.94 o                         
   0   2   8         14.95         15.89         0.74 o                         
   1   2   8         73.07         66.43         1.28 o                         
   2   2   8        251.43        258.97         3.00 o                         
   3   2   8         40.80         39.52         1.22 o                         
   4   2   8         26.49         24.49         1.49 o                         
   5   2   8         27.61         24.22         0.94 o                         
   6   2   8         89.36         88.56         1.62 o                         
   7   2   8          1.03         -0.83         0.83 o                         
   8   2   8          0.66         -0.57         0.93 o                         
  -9   3   8         11.18         12.24         1.41 o                         
  -8   3   8         91.47        109.25         3.04 o                         
  -7   3   8          6.66          4.75         1.04 o                         
  -6   3   8          0.01         -0.32         0.69 o                         
  -5   3   8          0.05         -0.60         0.60 o                         
  -4   3   8         73.06         72.54         1.46 o                         
  -3   3   8          1.21          1.25         0.55 o                         
  -2   3   8          0.75          0.68         0.66 o                         
  -1   3   8          0.13          0.29         0.48 o                         
   0   3   8          1.41          0.81         0.44 o                         
   1   3   8          2.29          1.72         0.51 o                         
   2   3   8         20.77         24.56         1.15 o                         
   3   3   8         65.36         70.09         1.88 o                         
   4   3   8        400.09        393.46         3.65 o                         
   5   3   8        203.53        212.11         2.50 o                         
   6   3   8        112.40        115.62         1.83 o                         
   7   3   8         30.13         28.14         1.79 o                         
   8   3   8          1.40         -1.05         1.05 o                         
  -8   4   8          0.00          0.85         1.27 o                         
  -7   4   8          0.96          0.20         1.16 o                         
  -6   4   8         66.15         67.50         1.72 o                         
  -5   4   8        150.98        150.13         2.18 o                         
  -4   4   8          4.49          3.57         0.79 o                         
  -3   4   8         10.33         10.58         0.88 o                         
  -2   4   8        550.83        551.26         5.63 o                         
  -1   4   8        240.96        234.44         3.18 o                         
   0   4   8         36.05         42.97         1.36 o                         
   1   4   8        211.30        207.13         2.99 o                         
   2   4   8        525.43        485.74         4.57 o                         
   3   4   8         27.17         18.78         0.75 o                         
   4   4   8          2.47          2.18         0.62 o                         
   5   4   8          8.75          8.10         0.77 o                         
   6   4   8          9.61         11.72         0.94 o                         
   7   4   8         28.06         26.89         1.36 o                         
   8   4   8         65.73         72.88         2.95 o                         
  -8   5   8          0.09         -1.44         1.44 o                         
  -7   5   8          1.58         -1.12         1.12 o                         
  -6   5   8          5.13          4.28         1.08 o                         
  -5   5   8         30.56         31.05         1.30 o                         
  -4   5   8         11.07         11.39         0.88 o                         
  -3   5   8         57.40         49.70         1.48 o                         
  -2   5   8        112.07        101.85         1.69 o                         
  -1   5   8          4.44          2.90         0.98 o                         
   0   5   8         80.40         91.89         1.46 o                         
   1   5   8         11.71         11.71         0.85 o                         
   2   5   8        374.57        376.46         3.74 o                         
   3   5   8         88.89         79.91         1.56 o                         
   4   5   8         28.20         26.62         1.09 o                         
   5   5   8         27.77         29.16         1.21 o                         
   6   5   8         53.96         54.45         1.65 o                         
   7   5   8         45.32         50.09         2.47 o                         
  -7   6   8          9.74         14.53         2.19 o                         
  -6   6   8         11.96          9.21         1.83 o                         
  -5   6   8          6.98          7.98         1.44 o                         
  -4   6   8         16.30         14.33         1.32 o                         
  -3   6   8         20.40         23.07         1.47 o                         
  -2   6   8         69.88         71.90         2.72 o                         
  -1   6   8        213.69        214.89         4.38 o                         
   0   6   8         19.17         15.77         1.50 o                         
   1   6   8          7.38          3.28         1.22 o                         
   2   6   8         42.13         40.40         1.80 o                         
   3   6   8          0.19          0.48         0.94 o                         
   4   6   8          1.75          5.01         1.12 o                         
   5   6   8         26.21         23.56         1.61 o                         
   6   6   8          7.97          7.89         1.39 o                         
  -6   7   8          6.58          5.24         2.87 o                         
  -5   7   8          5.01          5.74         2.70 o                         
  -4   7   8         10.83          7.04         1.66 o                         
  -3   7   8          6.94          6.17         2.11 o                         
  -2   7   8          0.46         -0.17         2.03 o                         
  -1   7   8          8.87          8.62         2.36 o                         
   0   7   8         23.21         23.99         3.04 o                         
   1   7   8         20.07         19.60         2.87 o                         
   2   7   8          5.27          5.41         2.36 o                         
   3   7   8         14.44         14.36         2.87 o                         
   4   7   8         72.26         76.02         5.07 o                         
   5   7   8         57.45         67.23         5.07 o                         
  -5   8   8          5.49          5.24         3.04 o                         
  -4   8   8          1.14          0.30         2.03 o                         
  -3   8   8          1.23         -1.86         1.86 o                         
  -2   8   8         37.42         36.83         3.72 o                         
  -1   8   8          5.31          6.93         2.53 o                         
   0   8   8          0.32         -0.84         2.36 o                         
   1   8   8          3.61          4.73         2.53 o                         
   2   8   8         26.53         25.85         3.55 o                         
   3   8   8          9.73         14.70         3.21 o                         
   4   8   8          3.49         -2.36         2.53 o                         
  -2   9   8          6.42          4.56         2.70 o                         
  -1   9   8          4.14          5.24         2.70 o                         
   0   9   8         62.33         75.68         5.74 o                         
   1   9   8         22.59         21.79         3.55 o                         
  -9   1   9         19.10         19.57         1.35 o                         
  -8   1   9          0.63          2.37         0.99 o                         
  -7   1   9         31.37         27.50         1.22 o                         
  -6   1   9         45.83         47.73         1.48 o                         
  -5   1   9        127.37        130.76         1.88 o                         
  -4   1   9          9.51          8.19         0.66 o                         
  -3   1   9          1.39          1.38         0.49 o                         
  -2   1   9         17.86         17.40         0.82 o                         
  -1   1   9        137.03        149.21         2.04 o                         
   0   1   9        349.88        339.86         3.71 o                         
   1   1   9          0.95          2.29         0.56 o                         
   2   1   9        950.27        886.01         8.49 o                         
   3   1   9        310.49        298.24         3.50 o                         
   4   1   9        125.37        104.42         2.24 o                         
   5   1   9         68.79         66.62         1.64 o                         
   6   1   9         73.32         76.86         1.78 o                         
   7   1   9         18.66         16.56         1.13 o                         
   8   1   9         22.09         22.56         1.32 o                         
  -9   2   9          4.65          1.55         1.23 o                         
  -8   2   9          0.06         -0.39         0.94 o                         
  -7   2   9          4.53          3.00         0.87 o                         
  -6   2   9          0.17         -0.71         0.71 o                         
  -5   2   9          0.01         -0.63         0.63 o                         
  -4   2   9        187.50        180.07         2.10 o                         
  -3   2   9         17.23         20.95         0.87 o                         
  -2   2   9        122.35        114.40         1.65 o                         
  -1   2   9         37.54         41.42         1.54 o                         
   0   2   9          4.40          3.38         0.58 o                         
   1   2   9        292.67        270.72         3.12 o                         
   2   2   9         24.07         21.03         1.49 o                         
   3   2   9        541.15        538.62         5.59 o                         
   4   2   9        125.25        122.51         2.15 o                         
   5   2   9          4.20          5.33         1.12 o                         
   6   2   9          3.47          3.65         0.92 o                         
   7   2   9          1.28         -0.08         0.89 o                         
   8   2   9          0.65          0.23         0.95 o                         
  -8   3   9         11.74         12.04         1.30 o                         
  -7   3   9         26.16         26.80         1.40 o                         
  -6   3   9         42.92         38.81         1.33 o                         
  -5   3   9         34.48         33.46         1.11 o                         
  -4   3   9        363.18        364.27         6.02 o                         
  -3   3   9         21.85         19.67         0.87 o                         
  -2   3   9         11.75         11.99         0.71 o                         
  -1   3   9         11.77         13.04         0.72 o                         
   0   3   9          0.36          0.40         0.54 o                         
   1   3   9         26.06         23.56         1.00 o                         
   2   3   9          0.00         -0.57         0.57 o                         
   3   3   9        154.94        146.84         2.27 o                         
   4   3   9        317.22        315.56         3.45 o                         
   5   3   9         58.27         60.19         1.51 o                         
   6   3   9          9.73          9.90         0.89 o                         
   7   3   9          0.58          2.11         0.89 o                         
   8   3   9         29.73         29.56         1.42 o                         
  -8   4   9          2.84          0.39         1.31 o                         
  -7   4   9         12.13         13.12         2.06 o                         
  -6   4   9          0.01          0.91         0.90 o                         
  -5   4   9          1.43          0.26         0.78 o                         
  -4   4   9          4.05          2.74         0.72 o                         
  -3   4   9         56.98         46.07         1.52 o                         
  -2   4   9         60.86         50.80         1.86 o                         
  -1   4   9         69.29         53.54         1.65 o                         
   0   4   9        437.09        429.18         7.56 o                         
   1   4   9        315.02        283.05         3.80 o                         
   2   4   9        258.94        257.11         2.74 o                         
   3   4   9         35.33         28.18         1.06 o                         
   4   4   9        246.00        237.15         2.61 o                         
   5   4   9        129.51        128.14         1.95 o                         
   6   4   9         55.79         59.67         1.63 o                         
   7   4   9         30.94         33.96         1.62 o                         
  -7   5   9          6.82          5.09         1.51 o                         
  -6   5   9          6.62          3.33         1.11 o                         
  -5   5   9         37.32         37.26         1.44 o                         
  -4   5   9         94.12         94.87         1.87 o                         
  -3   5   9        109.24        112.61         2.08 o                         
  -2   5   9         38.46         30.58         1.59 o                         
  -1   5   9        436.70        427.64         5.23 o                         
   0   5   9        735.88        701.59         6.99 o                         
   1   5   9         70.80         67.09         1.40 o                         
   2   5   9        139.35        144.25         2.23 o                         
   3   5   9        210.80        221.13         2.71 o                         
   4   5   9         15.77         18.71         1.00 o                         
   5   5   9         19.49         18.58         1.08 o                         
   6   5   9         46.22         50.58         2.09 o                         
   7   5   9          2.92          2.40         1.36 o                         
  -7   6   9          0.01          0.37         1.83 o                         
  -6   6   9         24.67         19.79         4.22 o                         
  -5   6   9          1.88         -0.36         1.32 o                         
  -4   6   9         10.30         11.47         1.55 o                         
  -3   6   9         48.83         49.70         2.16 o                         
  -2   6   9         94.25        105.48         3.24 o                         
  -1   6   9         11.48         10.34         1.69 o                         
   0   6   9          2.56          3.62         1.22 o                         
   1   6   9          0.03          1.25         1.18 o                         
   2   6   9         33.10         25.86         1.63 o                         
   3   6   9         19.98         17.88         2.36 o                         
   4   6   9          0.04         -1.02         1.02 o                         
   5   6   9         11.86         10.47         1.44 o                         
   6   6   9          3.06          1.14         1.27 o                         
  -6   7   9          1.52          5.74         3.04 o                         
  -5   7   9         36.91         27.70         3.72 o                         
  -4   7   9          0.21          2.72         1.58 o                         
  -3   7   9        130.42        144.08         5.91 o                         
  -2   7   9          0.27          0.17         2.03 o                         
  -1   7   9          3.49          4.22         2.36 o                         
   0   7   9          0.03         -0.51         2.20 o                         
   1   7   9          2.35          3.04         2.36 o                         
   2   7   9         25.09         26.35         3.38 o                         
   3   7   9          3.27          3.72         2.53 o                         
   4   7   9         13.41         16.89         3.21 o                         
   5   7   9         50.88         63.01         5.07 o                         
  -4   8   9          4.46          2.27         1.83 o                         
  -3   8   9          0.18          0.51         2.36 o                         
  -2   8   9         25.40         31.93         3.55 o                         
  -1   8   9         51.36         62.50         5.07 o                         
   0   8   9          2.60          5.24         2.53 o                         
   1   8   9          2.11          1.35         2.53 o                         
   2   8   9          4.02          5.74         2.70 o                         
   3   8   9         53.46         67.40         5.41 o                         
  -1   9   9          2.00          3.55         2.87 o                         
   0   9   9          0.00          2.87         2.87 o                         
  -9   0  10         33.03         26.22         2.08 o                         
  -8   0  10          0.06          0.89         1.38 o                         
  -7   0  10         82.24         86.38         2.79 o                         
  -6   0  10         62.00         62.14         2.34 o                         
  -5   0  10         13.81         14.59         1.26 o                         
  -4   0  10        100.15         91.93         2.24 o                         
  -3   0  10         67.38         61.78         1.78 o                         
  -2   0  10        616.37        616.91         8.78 o                         
  -1   0  10         17.56         22.67         1.43 o                         
   0   0  10       1054.64       1023.11        16.47 o                         
   1   0  10         32.11         24.68         2.96 o                         
   2   0  10        130.06        142.55         4.22 o                         
   3   0  10        661.23        612.14         8.90 o                         
   4   0  10         18.32         10.57         1.30 o                         
   5   0  10        132.50        138.16         4.73 o                         
   6   0  10        585.75        607.59         7.92 o                         
   7   0  10          0.15         -0.25         1.30 o                         
   8   0  10         41.37         46.35         2.47 o                         
  -9   1  10         20.32         18.47         1.57 o                         
  -8   1  10          0.16         -0.97         0.97 o                         
  -7   1  10          0.41         -0.98         0.98 o                         
  -6   1  10         14.27         15.34         0.99 o                         
  -5   1  10         23.15         19.88         0.94 o                         
  -4   1  10        352.41        348.27         3.36 o                         
  -3   1  10         42.16         42.02         1.23 o                         
  -2   1  10        109.65        110.25         1.90 o                         
  -1   1  10        805.26        791.09         8.78 o                         
   0   1  10         22.54         25.17         1.41 o                         
   1   1  10        100.13         89.21         1.95 o                         
   2   1  10          1.96          2.16         0.83 o                         
   3   1  10         96.67         84.42         1.77 o                         
   4   1  10        436.11        396.81         4.60 o                         
   5   1  10          0.07         -0.90         1.42 o                         
   6   1  10          4.87          4.21         0.92 o                         
   7   1  10          2.17          0.87         1.03 o                         
   8   1  10         11.63          9.56         1.17 o                         
  -9   2  10          0.27          1.52         1.32 o                         
  -8   2  10          9.27          5.93         1.25 o                         
  -7   2  10          0.84         -0.86         0.86 o                         
  -6   2  10         24.79         24.14         1.08 o                         
  -5   2  10          1.64          1.95         0.72 o                         
  -4   2  10          8.05          7.70         0.82 o                         
  -3   2  10        101.10        102.41         1.72 o                         
  -2   2  10          7.41          6.02         0.75 o                         
  -1   2  10          3.87          3.08         0.69 o                         
   0   2  10         33.77         30.66         1.17 o                         
   1   2  10        616.09        626.66         7.52 o                         
   2   2  10         36.18         33.90         1.30 o                         
   3   2  10        156.96        151.22         2.38 o                         
   4   2  10          4.86          4.17         0.83 o                         
   5   2  10          2.49          0.57         0.82 o                         
   6   2  10          9.81          8.53         1.39 o                         
   7   2  10          0.63         -0.90         0.90 o                         
   8   2  10         20.42         18.55         1.28 o                         
  -8   3  10          2.05          1.02         1.15 o                         
  -7   3  10          2.13          1.87         1.08 o                         
  -6   3  10         25.49         26.33         1.28 o                         
  -5   3  10         47.48         44.16         1.56 o                         
  -4   3  10         70.11         65.83         1.59 o                         
  -3   3  10        124.53        116.57         1.85 o                         
  -2   3  10        182.49        183.51         2.50 o                         
  -1   3  10         39.83         35.45         1.22 o                         
   0   3  10        219.09        219.22         2.76 o                         
   1   3  10         25.53         29.53         1.17 o                         
   2   3  10          2.07         -0.43         0.70 o                         
   3   3  10        140.65        145.75         2.33 o                         
   4   3  10         97.75         93.94         1.86 o                         
   5   3  10         30.15         24.60         1.05 o                         
   6   3  10          3.49          2.31         1.15 o                         
   7   3  10         51.02         60.95         1.88 o                         
  -8   4  10         14.84         14.14         1.58 o                         
  -7   4  10         67.13         65.20         3.17 o                         
  -6   4  10        101.75        100.69         2.53 o                         
  -5   4  10          4.13          4.69         0.92 o                         
  -4   4  10        102.78        102.06         1.99 o                         
  -3   4  10        171.83        172.63         2.42 o                         
  -2   4  10          0.00         -0.88         0.88 o                         
  -1   4  10          3.04          1.13         1.09 o                         
   0   4  10         39.36         41.98         2.49 o                         
   1   4  10        186.59        188.96         3.02 o                         
   2   4  10        333.47        331.98         3.74 o                         
   3   4  10         31.12         27.83         1.09 o                         
   4   4  10          3.24          3.18         0.70 o                         
   5   4  10         50.08         50.56         1.52 o                         
   6   4  10        139.85        151.66         2.63 o                         
   7   4  10          8.01          9.25         1.67 o                         
  -7   5  10          5.35          6.49         1.39 o                         
  -6   5  10          0.99          1.46         1.15 o                         
  -5   5  10          0.73          0.48         0.86 o                         
  -4   5  10          2.10          0.57         0.96 o                         
  -3   5  10          7.90          6.86         0.97 o                         
  -2   5  10         30.32         31.22         1.49 o                         
  -1   5  10         54.02         58.22         1.94 o                         
   0   5  10        193.24        217.11         3.28 o                         
   1   5  10         67.83         58.75         1.43 o                         
   2   5  10         70.39         63.70         1.53 o                         
   3   5  10         16.71         16.85         0.97 o                         
   4   5  10         16.96         16.99         1.24 o                         
   5   5  10         19.18         17.80         1.13 o                         
   6   5  10         24.56         30.86         1.59 o                         
  -6   6  10          1.11          0.98         1.78 o                         
  -5   6  10         78.24         86.67         3.78 o                         
  -4   6  10         11.07         13.96         2.30 o                         
  -3   6  10         89.68         93.54         2.75 o                         
  -2   6  10        172.50        177.15         4.21 o                         
  -1   6  10         14.35         12.80         1.61 o                         
   0   6  10         14.63         10.34         2.96 o                         
   1   6  10         17.50         16.07         1.66 o                         
   2   6  10         11.96          9.83         3.04 o                         
   3   6  10          4.59          1.64         1.12 o                         
   4   6  10          1.81          0.29         1.38 o                         
   5   6  10          5.40          4.97         1.61 o                         
   6   6  10         13.76         11.15         1.87 o                         
  -5   7  10         22.93         19.76         3.55 o                         
  -4   7  10         27.13         25.90         3.04 o                         
  -3   7  10          0.00          5.41         2.36 o                         
  -2   7  10          1.19         -1.52         2.03 o                         
  -1   7  10         15.17         18.75         2.87 o                         
   0   7  10         40.02         52.03         4.73 o                         
   1   7  10         17.47         22.30         3.21 o                         
   2   7  10         23.23         17.57         3.04 o                         
   3   7  10          1.89          2.87         2.53 o                         
   4   7  10          7.84         10.64         2.87 o                         
  -3   8  10          0.49         -0.68         2.20 o                         
  -2   8  10         14.35         19.26         3.21 o                         
  -1   8  10         22.10         30.41         3.72 o                         
   0   8  10          0.01         -1.35         2.36 o                         
   1   8  10         46.74         64.53         5.41 o                         
   2   8  10         30.75         33.45         3.89 o                         
   3   8  10         32.01         52.20         5.24 o                         
  -8   1  11         25.23         20.83         1.33 o                         
  -7   1  11         21.79         19.73         1.21 o                         
  -6   1  11         25.61         24.11         1.14 o                         
  -5   1  11          0.46         -0.22         0.74 o                         
  -4   1  11          4.73          5.34         0.82 o                         
  -3   1  11          1.08          2.20         0.77 o                         
  -2   1  11         19.70         16.02         0.93 o                         
  -1   1  11        350.05        327.69         3.80 o                         
   0   1  11        484.55        458.52         4.92 o                         
   1   1  11        860.35        806.75         9.16 o                         
   2   1  11          1.95          1.01         0.71 o                         
   3   1  11         22.89         18.46         1.04 o                         
   4   1  11        261.42        252.23         3.42 o                         
   5   1  11          0.13         -0.04         0.95 o                         
   6   1  11         34.03         31.89         1.36 o                         
   7   1  11          2.16          1.04         0.96 o                         
  -8   2  11          0.02         -1.14         1.14 o                         
  -7   2  11          0.88          2.79         1.08 o                         
  -6   2  11         77.98         85.00         1.88 o                         
  -5   2  11         84.04         82.79         1.89 o                         
  -4   2  11         45.06         41.65         1.53 o                         
  -3   2  11         21.74         20.32         0.99 o                         
  -2   2  11         10.20          7.65         0.95 o                         
  -1   2  11          7.83          6.68         0.85 o                         
   0   2  11         48.55         55.69         1.47 o                         
   1   2  11         32.59         37.96         1.38 o                         
   2   2  11       1380.82       1262.05        11.93 o                         
   3   2  11          3.10          4.15         0.85 o                         
   4   2  11          1.30         -0.83         0.83 o                         
   5   2  11         22.94         17.87         1.13 o                         
   6   2  11          1.40          0.25         0.93 o                         
   7   2  11          5.53          7.11         1.06 o                         
  -8   3  11         20.83         19.84         1.44 o                         
  -7   3  11          0.88          1.76         1.09 o                         
  -6   3  11        136.26        140.71         2.53 o                         
  -5   3  11         17.36         18.81         1.15 o                         
  -4   3  11          0.72          0.55         0.80 o                         
  -3   3  11          0.90         -0.74         0.74 o                         
  -2   3  11         79.02         75.64         1.72 o                         
  -1   3  11        170.24        155.36         2.35 o                         
   0   3  11         15.10         13.51         0.93 o                         
   1   3  11          7.50          5.77         0.81 o                         
   2   3  11        150.20        144.71         2.33 o                         
   3   3  11         94.37         81.03         1.91 o                         
   4   3  11        122.86        134.62         2.23 o                         
   5   3  11         16.98         17.68         1.14 o                         
   6   3  11          4.37          5.33         0.90 o                         
   7   3  11         17.32         21.97         1.26 o                         
  -7   4  11          2.28          2.34         1.35 o                         
  -6   4  11          3.02          1.84         1.20 o                         
  -5   4  11         61.82         57.79         2.12 o                         
  -4   4  11         19.21         18.07         1.09 o                         
  -3   4  11         12.19         11.42         0.99 o                         
  -2   4  11          8.52          5.03         0.79 o                         
  -1   4  11         16.36          9.89         0.90 o                         
   0   4  11         94.12         97.12         1.88 o                         
   1   4  11        120.22        119.38         1.96 o                         
   2   4  11         89.94         85.75         1.75 o                         
   3   4  11         13.83         11.20         0.87 o                         
   4   4  11          1.53          2.04         0.78 o                         
   5   4  11          5.62          7.48         1.03 o                         
   6   4  11         19.78         21.81         1.39 o                         
   7   4  11          0.01         -0.86         1.17 o                         
  -7   5  11          0.51          1.70         1.42 o                         
  -6   5  11         15.58         15.99         1.50 o                         
  -5   5  11         19.98         19.56         1.40 o                         
  -4   5  11          0.61          0.05         1.01 o                         
  -3   5  11          6.24          5.85         1.13 o                         
  -2   5  11        277.88        275.32         4.02 o                         
  -1   5  11          0.50          0.95         1.46 o                         
   0   5  11         41.59         38.25         1.71 o                         
   1   5  11         41.82         36.59         1.71 o                         
   2   5  11         39.72         38.38         1.41 o                         
   3   5  11          7.35          6.81         0.95 o                         
   4   5  11         28.98         28.38         1.25 o                         
   5   5  11          0.93          0.57         0.92 o                         
   6   5  11          1.11          2.45         1.13 o                         
  -6   6  11          1.12         -1.75         2.36 o                         
  -5   6  11          0.04          0.10         1.49 o                         
  -4   6  11         58.34         57.45         3.70 o                         
  -3   6  11         26.95         19.47         3.46 o                         
  -2   6  11        208.58        220.63         7.09 o                         
  -1   6  11         40.35         36.18         5.32 o                         
   0   6  11        219.68        224.20         4.86 o                         
   1   6  11          6.15          9.10         1.58 o                         
   2   6  11          0.36          0.31         1.34 o                         
   3   6  11         34.94         47.53         2.80 o                         
   4   6  11         53.05         63.61         2.58 o                         
   5   6  11          7.16          7.33         1.46 o                         
  -5   7  11         57.57         70.44         6.08 o                         
  -4   7  11        101.27        110.29         5.57 o                         
  -3   7  11         38.21         36.83         3.55 o                         
  -2   7  11          0.48         -1.18         2.20 o                         
  -1   7  11          1.10          5.41         2.53 o                         
   0   7  11         25.45         22.80         3.38 o                         
   1   7  11          0.55          0.84         2.36 o                         
   2   7  11          5.74          4.56         2.70 o                         
   3   7  11         16.02         16.39         3.04 o                         
   4   7  11         10.31          7.77         2.87 o                         
  -3   8  11         48.06         64.70         5.07 o                         
  -2   8  11          0.02         -2.36         2.36 o                         
  -1   8  11          9.18          7.60         2.87 o                         
   0   8  11         10.63         10.30         3.04 o                         
   1   8  11          1.58          3.21         2.70 o                         
   2   8  11         71.06         81.93         5.91 o                         
  -8   0  12          0.00         -1.45         1.45 o                         
  -7   0  12          6.77          7.56         1.52 o                         
  -6   0  12         17.28         15.58         1.58 o                         
  -5   0  12         83.16         77.72         3.66 o                         
  -4   0  12         84.82         85.49         4.55 o                         
  -3   0  12        747.04        733.48        24.49 o                         
  -2   0  12        626.27        598.90         8.84 o                         
  -1   0  12        541.56        517.66         9.12 o                         
   0   0  12          1.98          2.06         1.10 o                         
   1   0  12          0.03         -0.45         1.01 o                         
   2   0  12          8.73          5.94         2.20 o                         
   3   0  12          1.16         -1.01         1.18 o                         
   4   0  12         13.64          6.90         1.46 o                         
   5   0  12          2.10         -1.07         1.37 o                         
   6   0  12         53.76         57.06         4.39 o                         
   7   0  12         32.54         27.50         1.92 o                         
  -8   1  12          0.21         -0.98         1.07 o                         
  -7   1  12          0.35         -0.62         0.95 o                         
  -6   1  12         29.28         31.28         1.70 o                         
  -5   1  12         46.53         48.34         1.57 o                         
  -4   1  12          8.01          6.47         0.89 o                         
  -3   1  12         60.17         61.60         1.74 o                         
  -2   1  12         76.98         75.09         2.17 o                         
  -1   1  12        127.16        130.93         2.83 o                         
   0   1  12         89.25         83.88         1.78 o                         
   1   1  12         64.44         61.03         1.62 o                         
   2   1  12         77.71         64.46         1.93 o                         
   3   1  12         66.11         55.90         1.88 o                         
   4   1  12        118.74        115.18         3.95 o                         
   5   1  12          5.52          6.35         1.09 o                         
   6   1  12         26.63         24.03         2.13 o                         
   7   1  12          4.13          2.91         1.06 o                         
  -8   2  12          8.16         10.27         1.37 o                         
  -7   2  12         42.13         42.64         1.88 o                         
  -6   2  12         11.23         12.30         1.20 o                         
  -5   2  12          7.21          7.37         1.02 o                         
  -4   2  12          5.70          4.26         0.88 o                         
  -3   2  12        133.75        127.22         2.29 o                         
  -2   2  12        269.28        256.73         3.35 o                         
  -1   2  12        270.18        267.65         3.39 o                         
   0   2  12         14.57         12.42         0.99 o                         
   1   2  12        348.85        315.92         3.86 o                         
   2   2  12         25.06         17.84         1.04 o                         
   3   2  12          1.15         -0.86         0.86 o                         
   4   2  12          4.39          2.96         0.97 o                         
   5   2  12          5.31          3.82         0.98 o                         
   6   2  12         12.86         11.45         1.41 o                         
   7   2  12         14.06         16.74         1.26 o                         
  -8   3  12         14.11         13.65         1.65 o                         
  -7   3  12         56.74         54.05         3.29 o                         
  -6   3  12         26.73         28.61         1.43 o                         
  -5   3  12        103.19        103.19         2.19 o                         
  -4   3  12         41.34         42.13         1.52 o                         
  -3   3  12         48.54         43.86         1.63 o                         
  -2   3  12         16.37         15.28         1.05 o                         
  -1   3  12        325.12        318.85         3.85 o                         
   0   3  12        733.93        699.71         7.09 o                         
   1   3  12          3.42          1.21         0.82 o                         
   2   3  12         12.87         10.35         0.98 o                         
   3   3  12         16.79         13.49         1.08 o                         
   4   3  12          7.14          6.11         0.94 o                         
   5   3  12          1.26         -0.01         0.91 o                         
   6   3  12         80.72         89.42         3.00 o                         
   7   3  12          0.36         -0.37         1.13 o                         
  -7   4  12          0.02         -0.36         1.32 o                         
  -6   4  12          2.28          0.98         1.28 o                         
  -5   4  12          5.03          4.88         1.24 o                         
  -4   4  12         18.91         14.89         1.30 o                         
  -3   4  12          7.15          5.73         1.03 o                         
  -2   4  12        127.43        143.48         2.43 o                         
  -1   4  12        136.13        133.86         2.25 o                         
   0   4  12         88.59         92.72         1.89 o                         
   1   4  12         15.74         14.78         1.00 o                         
   2   4  12          0.62         -0.21         0.84 o                         
   3   4  12         28.07         28.70         1.20 o                         
   4   4  12         17.55         16.96         1.18 o                         
   5   4  12         39.92         44.20         1.73 o                         
   6   4  12          1.12          1.31         1.01 o                         
  -6   5  12          0.16         -1.32         1.32 o                         
  -5   5  12          0.03         -0.60         1.19 o                         
  -4   5  12          1.18          1.98         1.13 o                         
  -3   5  12         12.01         13.28         1.33 o                         
  -2   5  12          0.29          3.22         1.09 o                         
  -1   5  12          2.06          2.98         1.04 o                         
   0   5  12          6.63          6.68         1.10 o                         
   1   5  12          7.63          9.12         1.13 o                         
   2   5  12         11.85         13.05         0.99 o                         
   3   5  12         12.32         13.66         1.03 o                         
   4   5  12        148.58        172.57         2.71 o                         
   5   5  12          1.82          0.99         1.00 o                         
  -5   6  12         19.83         18.99         2.35 o                         
  -4   6  12         79.13         82.89         3.79 o                         
  -3   6  12         13.68         16.54         1.91 o                         
  -2   6  12          1.79          3.78         1.54 o                         
  -1   6  12          8.24          5.98         1.54 o                         
   0   6  12          0.03          0.40         1.34 o                         
   1   6  12          5.54          8.31         1.58 o                         
   2   6  12          0.95          0.24         1.37 o                         
   3   6  12          6.47          8.19         1.62 o                         
   4   6  12         11.12         10.39         1.74 o                         
  -4   7  12         18.20         10.98         2.70 o                         
  -3   7  12          7.38          7.09         2.53 o                         
  -2   7  12          0.51          1.35         2.36 o                         
  -1   7  12         13.57         19.09         3.21 o                         
   0   7  12         32.19         36.83         3.89 o                         
   1   7  12         13.11         17.91         3.21 o                         
   2   7  12          1.05          2.03         2.53 o                         
   3   7  12          0.46         -0.17         2.53 o                         
  -1   8  12         17.92         20.44         3.55 o                         
   0   8  12         18.98         19.76         3.55 o                         
  -8   1  13          0.32         -1.15         1.15 o                         
  -7   1  13         17.67         17.73         1.26 o                         
  -6   1  13         32.76         33.43         1.37 o                         
  -5   1  13          9.44         10.66         1.11 o                         
  -4   1  13        202.08        198.74         4.21 o                         
  -3   1  13        258.89        255.07         3.52 o                         
  -2   1  13        120.08        120.44         3.75 o                         
  -1   1  13        192.60        189.51         2.82 o                         
   0   1  13        160.87        147.48         3.83 o                         
   1   1  13          0.54          0.00         0.80 o                         
   2   1  13        128.70        116.55         4.17 o                         
   3   1  13          6.79          6.36         1.88 o                         
   4   1  13        118.44        118.74         3.36 o                         
   5   1  13         45.21         44.92         1.86 o                         
   6   1  13          0.03          0.09         1.22 o                         
   7   1  13          0.58          0.25         1.03 o                         
  -8   2  13         79.99         89.88         3.47 o                         
  -7   2  13          8.24         10.32         1.30 o                         
  -6   2  13         14.38         15.09         1.28 o                         
  -5   2  13          8.27          8.29         1.08 o                         
  -4   2  13         69.49         73.43         2.08 o                         
  -3   2  13        172.63        170.64         2.79 o                         
  -2   2  13          3.53          2.66         0.94 o                         
  -1   2  13         60.23         53.98         1.71 o                         
   0   2  13        611.40        566.41         6.06 o                         
   1   2  13          2.27          3.09         0.92 o                         
   2   2  13        122.54        121.46         2.34 o                         
   3   2  13          1.03          1.70         0.93 o                         
   4   2  13        105.83        103.24         3.32 o                         
   5   2  13         29.16         35.90         1.53 o                         
   6   2  13          4.42          4.37         1.10 o                         
  -7   3  13          0.35          0.90         1.21 o                         
  -6   3  13         22.11         20.20         1.54 o                         
  -5   3  13          7.44          5.55         1.38 o                         
  -4   3  13          0.20          0.40         1.01 o                         
  -3   3  13         13.79         11.36         1.12 o                         
  -2   3  13          2.04          2.93         0.92 o                         
  -1   3  13          0.16          1.33         0.91 o                         
   0   3  13         65.03         64.50         2.57 o                         
   1   3  13         35.54         27.06         1.32 o                         
   2   3  13         38.16         35.17         1.51 o                         
   3   3  13          1.61         -0.90         0.90 o                         
   4   3  13          1.50          0.12         0.87 o                         
   5   3  13          7.75          7.86         1.08 o                         
   6   3  13         11.04         10.29         1.15 o                         
  -7   4  13         18.10         15.06         1.66 o                         
  -6   4  13          1.17          0.08         1.32 o                         
  -5   4  13         10.90          8.23         1.32 o                         
  -4   4  13         65.60         62.29         2.47 o                         
  -3   4  13         21.56         18.87         1.86 o                         
  -2   4  13         62.26         63.57         2.36 o                         
  -1   4  13          3.54          3.61         1.13 o                         
   0   4  13          6.56          7.52         1.61 o                         
   1   4  13          0.19         -1.04         1.04 o                         
   2   4  13         57.45         69.21         3.00 o                         
   3   4  13         19.23         17.83         1.68 o                         
   4   4  13         84.38         96.28         2.23 o                         
   5   4  13          0.63          0.60         1.00 o                         
   6   4  13          0.05         -1.21         1.21 o                         
  -6   5  13          4.58          1.89         1.55 o                         
  -5   5  13          0.06          0.32         1.46 o                         
  -4   5  13         20.12         21.76         1.72 o                         
  -3   5  13         36.23         40.59         2.14 o                         
  -2   5  13        131.55        142.94         5.96 o                         
  -1   5  13         13.33         18.45         1.39 o                         
   0   5  13         37.97         36.02         2.90 o                         
   1   5  13         10.25         12.12         1.26 o                         
   2   5  13         22.12         19.35         1.24 o                         
   3   5  13         15.24         16.67         1.13 o                         
   4   5  13         10.01          8.60         1.08 o                         
   5   5  13          0.03         -1.11         1.11 o                         
  -5   6  13          5.87          4.15         2.09 o                         
  -4   6  13        112.31        120.63         5.83 o                         
  -3   6  13          0.05          0.68         1.69 o                         
  -2   6  13          0.40          1.79         1.61 o                         
  -1   6  13          7.22          7.74         1.70 o                         
   0   6  13          2.11          2.94         1.54 o                         
   1   6  13         13.52         16.23         5.91 o                         
   2   6  13         71.82         79.33         6.16 o                         
   3   6  13          2.11          1.51         2.03 o                         
   4   6  13          1.26          1.06         1.50 o                         
  -3   7  13         13.06         17.57         3.04 o                         
  -2   7  13         92.96        120.43         6.25 o                         
  -1   7  13          2.32          1.35         2.70 o                         
   0   7  13          0.05         -2.36         2.36 o                         
   1   7  13          0.52          1.01         2.53 o                         
   2   7  13         65.65         90.36         6.08 o                         
  -7   0  14          3.80          7.58         2.15 o                         
  -6   0  14         44.15         43.80         2.26 o                         
  -5   0  14        348.22        360.35         6.69 o                         
  -4   0  14        215.84        223.35         4.89 o                         
  -3   0  14        319.39        307.18         5.73 o                         
  -2   0  14        192.73        186.75         5.41 o                         
  -1   0  14         37.84         33.20         2.15 o                         
   0   0  14         42.77         43.19         3.13 o                         
   1   0  14         50.58         42.99         3.80 o                         
   2   0  14        222.42        217.58         9.29 o                         
   3   0  14         61.26         61.93         2.91 o                         
   4   0  14          0.12         -1.37         1.37 o                         
   5   0  14          8.34          5.91         1.62 o                         
   6   0  14          5.84          1.56         1.49 o                         
  -7   1  14         77.84         74.72         2.37 o                         
  -6   1  14          4.41          6.15         1.20 o                         
  -5   1  14        162.30        174.95         3.14 o                         
  -4   1  14         10.75         16.14         1.32 o                         
  -3   1  14          2.62          3.66         1.06 o                         
  -2   1  14        168.94        164.52         3.34 o                         
  -1   1  14         29.34         22.76         1.26 o                         
   0   1  14          0.92          1.07         0.93 o                         
   1   1  14          4.26          0.57         0.93 o                         
   2   1  14          1.06         -0.87         0.92 o                         
   3   1  14          8.68         13.88         1.23 o                         
   4   1  14         21.47         20.14         1.37 o                         
   5   1  14          3.91          2.69         1.14 o                         
   6   1  14         23.24         23.92         1.46 o                         
  -7   2  14         13.47         12.84         1.40 o                         
  -6   2  14          0.07          2.55         1.15 o                         
  -5   2  14         31.74         39.37         2.83 o                         
  -4   2  14         78.03         79.34         2.25 o                         
  -3   2  14          0.09          2.47         1.03 o                         
  -2   2  14         47.44         45.48         1.80 o                         
  -1   2  14        123.94        113.90         2.29 o                         
   0   2  14         37.26         36.41         1.73 o                         
   1   2  14          6.98          3.08         0.97 o                         
   2   2  14          5.50          6.55         1.06 o                         
   3   2  14          6.74          6.10         1.07 o                         
   4   2  14          0.20          0.09         1.34 o                         
   5   2  14         19.22         21.41         1.36 o                         
   6   2  14          6.83          9.87         1.48 o                         
  -7   3  14          1.04          2.44         1.48 o                         
  -6   3  14          2.96          2.58         1.17 o                         
  -5   3  14         24.64         21.13         1.75 o                         
  -4   3  14         43.93         47.23         1.94 o                         
  -3   3  14        245.36        250.85         3.57 o                         
  -2   3  14        296.45        293.94         4.29 o                         
  -1   3  14         11.65         11.08         1.06 o                         
   0   3  14          0.63          1.00         0.92 o                         
   1   3  14          5.90          8.43         1.05 o                         
   2   3  14         31.26         26.61         1.31 o                         
   3   3  14         18.86         16.67         1.23 o                         
   4   3  14          8.12          7.71         1.17 o                         
   5   3  14          0.07         -0.83         0.96 o                         
  -6   4  14          2.30          1.43         1.39 o                         
  -5   4  14          0.36          1.43         1.43 o                         
  -4   4  14          0.85          0.90         1.37 o                         
  -3   4  14         21.60         27.21         1.72 o                         
  -2   4  14         76.60         77.32         2.54 o                         
  -1   4  14          3.63          2.51         1.23 o                         
   0   4  14          1.31         -1.10         1.10 o                         
   1   4  14          0.82         -0.36         1.63 o                         
   2   4  14         44.76         46.89         2.24 o                         
   3   4  14          5.80          8.30         1.83 o                         
   4   4  14         27.70         28.15         1.57 o                         
   5   4  14          1.21          1.35         1.15 o                         
  -5   5  14          0.48         -1.44         2.45 o                         
  -4   5  14         15.38         13.35         1.91 o                         
  -3   5  14          3.84          3.06         1.47 o                         
  -2   5  14          0.00         -1.28         1.28 o                         
  -1   5  14         19.27         21.07         1.66 o                         
   0   5  14         32.23         34.77         1.95 o                         
   1   5  14         32.85         35.81         3.50 o                         
   2   5  14         70.32         80.53         5.33 o                         
   3   5  14          0.83         -0.40         0.99 o                         
   4   5  14          0.25         -0.99         0.99 o                         
  -4   6  14          8.41         10.56         1.97 o                         
  -3   6  14          8.81         10.32         3.13 o                         
  -2   6  14         13.48         12.28         1.90 o                         
  -1   6  14          8.92         11.15         3.89 o                         
   0   6  14         66.02         78.95         3.53 o                         
   1   6  14          9.79         11.20         1.90 o                         
   2   6  14         16.81         17.16         1.99 o                         
   3   6  14          0.20         -1.46         1.46 o                         
  -2   7  14         24.62         29.38         3.21 o                         
  -1   7  14         17.98         26.33         7.69 o                         
   0   7  14          3.39          3.72         2.03 o                         
  -7   1  15          1.36          7.37         1.78 o                         
  -6   1  15         80.32         86.28         2.67 o                         
  -5   1  15         19.06         19.81         1.49 o                         
  -4   1  15        101.84         97.42         2.52 o                         
  -3   1  15          7.61          7.88         1.45 o                         
  -2   1  15         27.00         23.83         1.37 o                         
  -1   1  15          1.26          1.14         1.02 o                         
   0   1  15          2.93          3.06         1.02 o                         
   1   1  15         19.47         17.53         1.27 o                         
   2   1  15          2.91          3.25         1.07 o                         
   3   1  15         66.07         75.31         2.30 o                         
   4   1  15          4.25          1.82         1.44 o                         
   5   1  15          1.07          0.21         1.13 o                         
  -6   2  15         85.95         92.85         2.64 o                         
  -5   2  15        117.39        119.88         2.79 o                         
  -4   2  15         16.91         16.95         1.37 o                         
  -3   2  15          3.56          2.60         1.10 o                         
  -2   2  15          0.01          0.83         1.05 o                         
  -1   2  15          2.33          4.86         1.04 o                         
   0   2  15         20.26         17.16         1.23 o                         
   1   2  15         12.76         15.85         1.23 o                         
   2   2  15        182.05        183.21         3.07 o                         
   3   2  15          0.07         -0.57         1.29 o                         
   4   2  15         99.95        113.32         2.68 o                         
   5   2  15          0.75          4.56         1.14 o                         
  -6   3  15         42.47         35.05         2.12 o                         
  -5   3  15          8.68          7.60         1.31 o                         
  -4   3  15          0.69         -1.10         1.10 o                         
  -3   3  15         39.20         38.52         1.97 o                         
  -2   3  15        149.00        159.96         3.27 o                         
  -1   3  15          5.72          5.25         1.05 o                         
   0   3  15         21.24         21.93         1.29 o                         
   1   3  15          1.67          2.78         1.63 o                         
   2   3  15          0.25         -0.44         1.34 o                         
   3   3  15          1.62         -0.09         1.04 o                         
   4   3  15          0.98          1.23         1.11 o                         
   5   3  15         26.98         24.71         1.47 o                         
  -5   4  15         39.14         34.40         2.08 o                         
  -4   4  15        135.78        141.45         3.48 o                         
  -3   4  15          4.29          4.44         1.39 o                         
  -2   4  15          4.74          3.94         1.33 o                         
  -1   4  15          0.02         -1.75         1.75 o                         
   0   4  15         42.45         49.85         2.34 o                         
   1   4  15          3.36          4.98         1.33 o                         
   2   4  15         38.61         36.25         2.93 o                         
   3   4  15          0.10         -2.09         2.09 o                         
   4   4  15          0.08          1.20         1.52 o                         
  -4   5  15          3.03          3.66         1.73 o                         
  -3   5  15         11.67         14.32         1.90 o                         
  -2   5  15          7.57          4.75         2.45 o                         
  -1   5  15          8.49          3.90         1.61 o                         
   0   5  15         11.70         13.09         1.73 o                         
   1   5  15          5.63          4.31         1.55 o                         
   2   5  15         33.24         34.74         5.88 o                         
   3   5  15         13.32         16.75         1.38 o                         
  -3   6  15          5.20          8.11         2.70 o                         
  -2   6  15          0.77          2.87         2.36 o                         
  -1   6  15          0.28          4.56         2.20 o                         
   0   6  15         21.72         18.17         2.45 o                         
   1   6  15          6.95          8.07         1.87 o                         
   2   6  15         33.98         29.37         4.31 o                         
  -6   0  16         94.84         89.19         6.83 o                         
  -5   0  16         48.77         47.69         4.39 o                         
  -4   0  16        135.72        132.63         4.11 o                         
  -3   0  16          1.42          1.09         1.66 o                         
  -2   0  16         40.35         35.42         4.90 o                         
  -1   0  16          2.34          2.66         1.69 o                         
   0   0  16         33.45         35.94         2.79 o                         
   1   0  16        133.88        159.59         6.00 o                         
   2   0  16          3.07          4.79         1.66 o                         
   3   0  16         21.44         17.59         2.02 o                         
   4   0  16          3.73          3.96         2.36 o                         
   5   0  16          6.34          7.70         1.87 o                         
  -6   1  16          6.20          8.29         1.47 o                         
  -5   1  16          7.16          6.99         1.38 o                         
  -4   1  16          5.46          6.16         1.30 o                         
  -3   1  16         35.89         32.22         1.61 o                         
  -2   1  16          1.08          0.16         1.09 o                         
  -1   1  16          5.84          2.38         1.10 o                         
   0   1  16         88.82         85.83         2.97 o                         
   1   1  16          2.45          4.29         1.15 o                         
   2   1  16          7.02          4.31         1.19 o                         
   3   1  16          0.57          0.90         1.13 o                         
   4   1  16          0.84          2.63         1.19 o                         
   5   1  16         91.85        108.74         2.82 o                         
  -6   2  16         11.69         10.94         1.53 o                         
  -5   2  16          4.41          3.86         1.32 o                         
  -4   2  16          0.12          1.58         1.73 o                         
  -3   2  16          3.52          3.07         1.20 o                         
  -2   2  16         25.82         26.83         1.51 o                         
  -1   2  16          3.42          1.30         1.10 o                         
   0   2  16          5.51          4.57         1.13 o                         
   1   2  16         19.50         14.87         1.28 o                         
   2   2  16          3.54          6.91         1.27 o                         
   3   2  16         47.33         57.04         2.23 o                         
   4   2  16         17.98         22.38         1.58 o                         
  -5   3  16          1.65          0.14         1.39 o                         
  -4   3  16          1.40         -0.42         1.20 o                         
  -3   3  16          4.54          1.10         1.13 o                         
  -2   3  16          1.14          1.30         1.10 o                         
  -1   3  16          8.31         12.87         1.23 o                         
   0   3  16        160.67        164.02         2.95 o                         
   1   3  16          0.02         -0.07         1.04 o                         
   2   3  16         69.42         76.52         3.12 o                         
   3   3  16          3.00          5.11         1.16 o                         
   4   3  16         10.82         12.58         1.52 o                         
  -5   4  16         73.21         85.90         4.91 o                         
  -4   4  16         61.97         67.68         2.89 o                         
  -3   4  16          8.51          6.03         1.82 o                         
  -2   4  16          2.63         -0.15         1.99 o                         
  -1   4  16          4.43          2.98         1.40 o                         
   0   4  16          3.00          2.86         1.39 o                         
   1   4  16          7.64         12.79         1.55 o                         
   2   4  16          0.15          0.67         1.36 o                         
   3   4  16         36.50         45.90         2.40 o                         
  -3   5  16          6.27          5.15         1.79 o                         
  -2   5  16          3.27          1.32         1.66 o                         
  -1   5  16          3.94          6.14         1.73 o                         
   0   5  16          2.18          4.52         1.61 o                         
   1   5  16          0.21          3.04         1.67 o                         
   2   5  16          1.00          0.02         1.49 o                         
  -5   1  17          4.71          3.65         1.39 o                         
  -4   1  17         22.47         19.42         1.51 o                         
  -3   1  17          0.78          0.40         1.21 o                         
  -2   1  17         11.05         12.58         1.54 o                         
  -1   1  17         62.61         64.85         2.23 o                         
   0   1  17          4.08          6.20         1.23 o                         
   1   1  17          5.47          6.87         1.22 o                         
   2   1  17         42.92         46.65         2.19 o                         
   3   1  17          0.02          1.19         1.19 o                         
   4   1  17          0.07          2.02         1.25 o                         
  -5   2  17          5.59          1.74         1.34 o                         
  -4   2  17         20.60         19.60         1.53 o                         
  -3   2  17          5.12          5.74         1.27 o                         
  -2   2  17         55.30         60.47         3.51 o                         
  -1   2  17          0.41         -0.66         1.10 o                         
   0   2  17          4.05          4.56         1.20 o                         
   1   2  17          3.66          4.00         1.19 o                         
   2   2  17         32.03         34.72         2.27 o                         
   3   2  17         19.90         22.14         2.00 o                         
   4   2  17        123.62        145.28         3.24 o                         
  -4   3  17         13.80         12.66         2.27 o                         
  -3   3  17          0.29         -1.28         1.28 o                         
  -2   3  17          4.31          3.88         1.20 o                         
  -1   3  17          4.75          6.74         1.22 o                         
   0   3  17          4.28          5.41         1.20 o                         
   1   3  17         38.55         47.98         2.93 o                         
   2   3  17         79.10         97.17         2.62 o                         
   3   3  17         25.90         27.20         2.75 o                         
  -3   4  17          0.08         -0.91         1.94 o                         
  -2   4  17          2.71          0.67         1.46 o                         
  -1   4  17          2.55          3.68         1.46 o                         
   0   4  17         22.39         22.44         1.85 o                         
   1   4  17         15.20         20.38         2.64 o                         
   2   4  17          2.75          5.14         1.51 o                         
  -1   5  17          1.58          0.27         1.86 o                         
   0   5  17         54.15         60.19         5.32 o                         
  -4   0  18          2.30          0.98         1.87 o                         
  -3   0  18         44.46         38.00         3.55 o                         
  -2   0  18          3.43          1.04         1.78 o                         
  -1   0  18         50.37         51.65        11.32 o                         
   0   0  18         55.41         49.97         3.04 o                         
   1   0  18          7.74          7.73         2.03 o                         
   2   0  18          1.00          2.23         1.83 o                         
   3   0  18        112.39        128.95         6.33 o                         
  -4   1  18          1.95          0.63         1.31 o                         
  -3   1  18          1.14          1.72         1.48 o                         
  -2   1  18         18.90         18.66         1.50 o                         
  -1   1  18          1.79          1.71         1.31 o                         
   0   1  18         28.68         25.35         1.56 o                         
   1   1  18         31.99         30.84         1.64 o                         
   2   1  18          0.03         -0.52         1.19 o                         
   3   1  18          7.97          7.59         1.37 o                         
  -4   2  18          4.03          2.56         1.76 o                         
  -3   2  18         15.64         17.93         1.53 o                         
  -2   2  18          0.10         -0.72         1.20 o                         
  -1   2  18          2.06          1.00         1.83 o                         
   0   2  18          6.97          3.01         1.25 o                         
   1   2  18          5.65          4.99         1.28 o                         
   2   2  18          0.21          0.83         1.24 o                         
  -3   3  18          1.68         -0.17         1.58 o                         
  -2   3  18         26.55         22.11         2.54 o                         
  -1   3  18          1.20         -1.19         1.95 o                         
   0   3  18         16.91         20.25         1.85 o                         
   1   3  18         22.03         27.27         1.91 o                         
   2   3  18          4.23          3.35         1.62 o                         
  -1   4  18         64.73         90.43         6.38 o                         
   0   4  18         53.46         60.76         6.70 o                         
  -3   1  19         18.09         16.10         1.97 o                         
  -2   1  19          7.36          2.95         1.61 o                         
  -1   1  19          1.72          1.51         1.37 o                         
   0   1  19         13.35         13.23         1.49 o                         
   1   1  19         16.39         20.34         1.65 o                         
  -2   2  19          4.30          3.75         1.45 o                         
  -1   2  19          6.47          2.66         1.37 o                         
   0   2  19         25.14         27.27         2.05 o                         
   1   2  19         31.28         28.23         1.83 o                         
                                                                                
